# Supplementary material for: lnc-REG3G-3-1/miR-215-3p Promotes Brain Metastasis of Lung Adenocarcinoma by Regulating Leptin and SLC2A5
Source: Front Oncol. 2020 Aug 12;10:1344. doi: 10.3389/fonc.2020.01344 (PMC7434858; doi:10.3389/fonc.2020.01344)
Supplement: Supplementary file 5 [file Table_5.XLS]

## Sheet: lncRNA
Conventional screening criteria for differential genes are as follows: FC (abs) is more than 2.0 times, and the greater the multiple of FC (abs) value, the greater the difference between the two samples.If the biological repeat ≥3 times, the screening criteria are: FC (abs) is more than 2.0 times, and p≤0.05. The greater the multiple of FC (abs) value, the greater the difference between the two s…
ProbeName	p (Corr)	p	FC (abs)	Regulation	2002Cvs2002P:rProcessedSignal(raw)	2002Cvs2002P:gProcessedSignal(raw)	1703Cvs1703P:rProcessedSignal(raw)	1703Cvs1703P:gProcessedSignal(raw)	1101Cvs1101P:rProcessedSignal(raw)	1101Cvs1101P:gProcessedSignal(raw)	0801Cvs0801P:rProcessedSignal(raw)	0801Cvs0801P:gProcessedSignal(raw)	1201Cvs1201P:rProcessedSignal(raw)	1201Cvs1201P:gProcessedSignal(raw)	2002Cvs2002P:cy5ByCy3Signal(normalized)	1703Cvs1703P:cy5ByCy3Signal(normalized)	1101Cvs1101P:cy5ByCy3Signal(normalized)	0801Cvs0801P:cy5ByCy3Signal(normalized)	1201Cvs1201P:cy5ByCy3Signal(normalized)	2002Cvs2002P:FEFlags	1703Cvs1703P:FEFlags	1101Cvs1101P:FEFlags	0801Cvs0801P:FEFlags	1201Cvs1201P:FEFlags	ControlType	lncRNA_ProbeName	Probe Sequence	lncRNA ID	Chromosome	Strand	Start	End	cdsstart	cdsend	exoncount	exonstart	exonend	gene	description	alias	known lncRNA name	class	database	Sense	Antisense	Intronic	Bidirectional	Intergenic(10k)
p7356	0.539774	0.0304166	2.95611	up	142.101	46.3788	200.499	35.1243	144.052	54.7492	168.363	69.9157	75.0886	77.4819	1.61538	2.51306	1.39568	1.26789	-0.0452663	Detected	Not Detected	Not Detected	Detected	Detected	0	p7356	GTCTTAGCCACATCCTCCAGTCCATCTGGACTAGCAATAAAGCTGACATTTTAATCCCTA	ENST00000577557.1	17	+	38681812	38683254	38683254	38683254	2	"38681812,38682695,"	"38681996,38683254,"	ENSG00000266088.1	"gene_id ""ENSG00000266088.1""; transcript_id ""ENST00000577557.1""; gene_type ""lincRNA""; gene_status ""NOVEL""; gene_name ""RP5-1028K7.2""; transcript_type ""lincRNA""; transcript_status ""KNOWN""; transcript_name ""RP5-1028K7.2-002""; level 2; havana_gene ""OTTHUMG00000179655.1""; havana_transcript ""OTTHUMT00000447525.1"";"	TCONS_00025120;XLOC_012197		Intergenic	ENSEMBL
p27916	0.539774	0.0467901	2.24875	up	491.795	106.503	138.287	119.661	141.292	87.831	105.525	70.1471	173.382	73.5472	2.20716	0.208713	0.685875	0.589135	1.23721	Detected	Detected	Detected	Detected	Detected	0	p27916	CTCCCATATAATCGACAACTGAAAACAAGCGAGACAATCACCCCCAAAGAAATCACGAAA	hox-HOXB9-90	17	+	44053567	44053836	44053836	44053836	1	"44053567,"	"44053836,"	hox-HOXB9-90	transcript_type=Hox Transcripts	hox-HOXB9-90		Intronic	HOX Loci			ENST00000344290
p22110	0.539774	0.00371163	2.74691	up	172855	48458.5	356455	142701	293999	78787.9	184554	77508.4	229159	147185	1.83474	1.32072	1.89976	1.25162	0.638713	Detected	Detected	Detected	Detected	Detected	0	p22110	GGTTATAATTTTTCATCTTTCCCTTGCGGTACTATATCTATTGCGCCGGTTTACAATTTC	TCONS_00006919	3	+	96336528	96337035	96337035	96337035	2	"96336528,96336817,"	"96336703,96337035,"	XLOC_002730	Gene_id=XLOC_002730;Gene_name=linc-EPHA6-1;Transcript_id=TCONS_00006919;Transcript_name=linc-EPHA6-1;	XLOC_002730		Intergenic	HumanLincRNACatalog
p22407	0.539774	0.0363438	8.913	up	1748.56	167.645	579.391	29.4283	720.011	75.8107	439.907	104.835	111.843	148.533	3.38268	4.29926	3.24754	2.06908	-0.409305	Detected	Not Detected	Detected	Detected	Detected	0	p22407	TCTGATTCTCCTCCAAGAAGCAATGCTTCTCTGAGGCTTTCACCTTTGCTCACATCAAAG	TCONS_00008692	4	-	185299886	185303530	185303530	185303530	2	"185299886,185303287,"	"185300283,185303530,"	XLOC_004205	Gene_id=XLOC_004205;Gene_name=linc-ENPP6-2;Transcript_id=TCONS_00008692;Transcript_name=linc-ENPP6-2;	XLOC_004205		Intergenic	HumanLincRNACatalog
p40555_v4	0.539774	0.0331744	6.13123	up	2047.06	193.581	602.687	78.975	821.282	104.022	480.082	126.973	179.153	231.513	3.40255	2.93194	2.98099	1.91876	-0.369902	Detected	Not Detected	Detected	Detected	Detected	0	p40555_v4	TGCTTTCATCTTTCCCTTCATTGCCAACTCTGAATACTTGTCATTGAAATTAGGGCCCAC	XR_427644.1	chr4	-	185297669	185303400	185297669	185297669	3	"185297669,185300118,185303287,"	"185297698,185300283,185303400,"	none					RefSeq
p22109	0.539774	0.00224605	2.83402	up	143897	37665.8	267166	113958	263379	71303.4	151900	60101.4	155768	87306.4	1.93371	1.22923	1.8851	1.33765	0.83524	Detected	Detected	Detected	Detected	Compromised	0	p22109	TTTCCCTTGCGGTACTATATCTATTGCGCCGGTTTACAATTTCTATCGCCTATACTTTAT	TCONS_00006918	3	+	96336527	96337036	96337036	96337036	2	"96336527,96336817,"	"96336692,96337036,"	XLOC_002730	Gene_id=XLOC_002730;Gene_name=linc-EPHA6-1;Transcript_id=TCONS_00006918;Transcript_name=linc-EPHA6-1;	XLOC_002730		Intergenic	HumanLincRNACatalog
p1111	0.539774	0.0288211	2.61208	up	301.108	93.5895	306.708	89.0391	329.838	115.089	440.701	164.729	97.9482	114.272	1.68586	1.78436	1.51901	1.41971	-0.222387	Detected	Not Detected	Detected	Detected	Detected	0	p1111	TAAATGAGCTCTTGGAAAATTAAAATGCCAGGAGGGTCCAGCAGAGAATACCCAAGCCCA	ENST00000587691.1	1	+	110950461	110955120	110955120	110955120	2	"110950461,110954794,"	"110950576,110955120,"	ENSG00000224699.3	"gene_id ""ENSG00000224699.3""; transcript_id ""ENST00000587691.1""; gene_type ""antisense""; gene_status ""NOVEL""; gene_name ""LAMTOR5-AS1""; transcript_type ""antisense""; transcript_status ""KNOWN""; transcript_name ""LAMTOR5-AS1-006""; level 2; tag ""basic""; havana_gene ""OTTHUMG00000019824.3""; havana_transcript ""OTTHUMT00000448952.1"";"	ENST00000587691.1	LAMTOR5-AS1	Antisense	ENSEMBL		ENST00000256644
p43406_v4	0.539774	0.0138102	2.38827	up	111202	32210.9	147439	63018.2	101866	32497.2	87931.4	73080	93814.9	51786.5	1.78756	1.22628	1.64829	0.266902	0.85724	Detected	Detected	Detected	Detected	Detected	0	p43406_v4	AAATACTTTGACGCCGGTGGGAATAGCGATGATTATGGTAGCGGAGGTGAAATATGCTCA	XR_243720.2	chr17	-	51165941	51183182	51165941	51165941	3	"51165941,51181273,51183094,"	"51165954,51181275,51183182,"	none					RefSeq
RNA95591|RNS_673_139	0.539774	0.0400378	2.08081	up	3858.56	1409.36	4153.5	1768.21	3504.67	1712.23	3676.46	1500.09	1353.15	1651.01	1.45302	1.23204	1.03341	1.29327	-0.287026	Detected	Detected	Detected	Detected	Detected	0	RNA95591|RNS_673_139	AAAGTGGATGGGTGAGATGTGGAGACCAGGAGGACCAGGGCCTTGGCCCAGTGGGATGCA	RNA95591|RNS_673_139															http://research.imb.uq.edu.au/rnadb/NoncodingRNASearchV2.zip
p27176	0.219669	7.62199e-06	2.16046	up	316.864	145.552	501.589	229.93	337.972	160.164	345.643	173.285	380.416	162.639	1.12233	1.12531	1.07735	0.996138	1.2259	Detected	Detected	Detected	Detected	Detected	0	p27176	CAGCAGCAGTCCCTATGACATTAATTCACCAATTGTGTTTCTAATAGTTTCATCCTTAAA	uc.354+	13	+	78976828	78977063	78977063	78977063	1	"78976828,"	"78977063,"	uc.354+	uc.354+	UCRs_274_235		Intergenic	UCR
p15519	0.539774	0.0148453	2.87106	up	778.483	254.353	605.091	242.318	543.56	241.104	1124.51	212.99	384.112	304.015	1.61383	1.32025	1.17278	2.40044	0.337383	Detected	Detected	Detected	Detected	Detected	0	p15519	TGGAATTCATAAGGTGAGCAGAAACTCAAGGAAAACTGTCCAAATACCGGCTCGACTCCT	ENST00000563946.1	7	+	150038859	150039696	150039696	150039696	1	"150038859,"	"150039696,"	ENSG00000261305.1	"gene_id ""ENSG00000261305.1""; transcript_id ""ENST00000563946.1""; gene_type ""sense_overlapping""; gene_status ""NOVEL""; gene_name ""RP4-584D14.7""; transcript_type ""sense_overlapping""; transcript_status ""KNOWN""; transcript_name ""RP4-584D14.7-001""; level 2; tag ""basic""; havana_gene ""OTTHUMG00000173217.1""; havana_transcript ""OTTHUMT00000422505.1"";"	ENST00000563946.1		Divergent	ENSEMBL				ENST00000482669	"ENST00000343855, ENST00000323078"
p29811	0.539774	0.00535859	2.01659	up	138.043	57.9668	155.692	57.9471	139.906	68.7203	101.901	64.4107	107.1	76.6748	1.25182	1.42588	1.02565	0.6618	0.482129	Detected	Not Detected	Detected	Detected	Detected	0	p29811	TTTACACAGCATCTGAGTGGACCTAACACAGGGCAGTGAAAGTGATGCAGAACAAACTTC	TCONS_00004777	2	+	46656275	46671219	46671219	46671219	5	"46656275,46657314,46667265,46668234,46671182,"	"46656418,46657342,46667365,46668510,46671219,"	XLOC_001455	Gene_id=XLOC_001455;Gene_name=linc-LOC388946-1;Transcript_id=TCONS_00004777;Transcript_name=linc-LOC388946-1;	XLOC_001455		Intergenic	HumanLincRNACatalog
p8542	0.539774	0.0493858	2.10822	up	1521.7	868.738	2015.57	642.574	1614.3	664.307	1534.46	636.676	943.502	1161.11	0.808686	1.64925	1.28099	1.2691	-0.299413	Detected	Detected	Detected	Detected	Detected	0	p8542	TAGCGGCCAGTGATTTATGGCAGGACCAGGGGCGAATTAAAAGCTACAGATGGATTTTTT	ENST00000597256.1	19	+	8646043	8647599	8647599	8647599	2	"8646043,8647421,"	"8646253,8647599,"	ENSG00000267986.1	"gene_id ""ENSG00000267986.1""; transcript_id ""ENST00000597256.1""; gene_type ""antisense""; gene_status ""KNOWN""; gene_name ""AC130469.2""; transcript_type ""antisense""; transcript_status ""KNOWN""; transcript_name ""AC130469.2-001""; level 2; tag ""basic""; havana_gene ""OTTHUMG00000182429.1""; havana_transcript ""OTTHUMT00000461138.1"";"	ENST00000597256.1		Intronic	ENSEMBL					ENST00000338257
RNA143588|rRNA_27_581	0.539774	0.0257633	2.19079	up	475.317	126.349	154.039	117.752	244.841	120.513	166.447	127.46	670.82	263.448	1.91148	0.387551	1.02266	0.385024	1.34841	Detected	Not Detected	Detected	Detected	Detected	0	RNA143588|rRNA_27_581	AGGGAGGTAGTGACAAAAAATAAAAATACAGGACTCATTCAAGGCCCTTCAAGTTTTTTC	RNA143588|rRNA_27_581															ftp://ftp.ensembl.org/pub/current/fasta/homo_sapiens/ncrna/Homo_sapiens.GRCh37.61.ncrna.fa.gz
p25984	0.539774	0.00454145	2.06283	up	181.617	104.018	258.619	88.8109	219.378	139.584	191.263	115.592	201.975	83.1235	0.804067	1.54202	0.652284	0.726513	1.28085	Detected	Not Detected	Detected	Detected	Detected	0	p25984	CAAAAAGAAGACATTGGAAAATGGCTGGAGCTGATTCTAGGTGAATAAACAACCCTCGAC	uc002ebp.1	16	+	31237192	31237830	31237830	31237830	1	"31237192,"	"31237830,"	TRIM72	"proteinID=;alignID=uc002ebp.1;kgID=uc002ebp.1;mRNA=AX746578;spID=;refseq=;protAcc=;description=Homo sapiens cDNA FLJ33376 fis, clone BRACE2006162.;rfamAcc=;tRnaName=;"	UCSC_10574_638		Divergent	UCSC					"ENST00000322122, ENST00000302964"
p6100	0.539774	0.0463727	3.15085	up	181.905	118.795	190.102	39.3311	102.142	53.8187	126.784	20.1485	140.317	117.005	0.614707	2.27303	0.924391	2.65363	0.262119	Detected	Not Detected	Detected	Not Detected	Detected	0	p6100	CGATAGAAGTCGACGTGGCATTGCCTCATCCTTTACAATATATGTATCCATTATATATTT	ENST00000561611.2	16	-	72459383	72698903	72698903	72698903	3	"72459383,72513581,72698790,"	"72461356,72513689,72698903,"	ENSG00000261008.2	"gene_id ""ENSG00000261008.2""; transcript_id ""ENST00000561611.2""; gene_type ""processed_transcript""; gene_status ""NOVEL""; gene_name ""AC004158.2""; transcript_type ""lincRNA""; transcript_status ""KNOWN""; transcript_name ""AC004158.2-002""; level 2; tag ""basic""; havana_gene ""OTTHUMG00000173457.2""; havana_transcript ""OTTHUMT00000423195.2"";"	ENST00000561611.2		Intergenic	ENSEMBL
p34965_v4	0.539774	0.0209917	2.37086	up	501.658	235.442	466.629	216.5	581.753	131.159	275.295	228.813	416.726	215.959	1.09133	1.10791	2.14909	0.266811	0.948341	Detected	Detected	Detected	Detected	Detected	0	p34965_v4	GACCCCGTCGGCATCACAGGGGTAACCAAGAGAGCAGCAAGTTCCTGGGACAGAGGAGAC	ENST00000430483.1	22	+	27043191	27061773	27061773	27061773	4	"27043191,27056662,27059279,27061494,"	"27043304,27056780,27059362,27061773,"	ENSG00000225783.2	"gene_id ""ENSG00000225783.2""; transcript_id ""ENST00000430483.1""; gene_type ""processed_transcript""; gene_status ""KNOWN""; gene_name ""MIAT""; transcript_type ""processed_transcript""; transcript_status ""KNOWN""; transcript_name ""MIAT-009""; level 2; havana_gene ""OTTHUMG00000150985.2""; havana_transcript ""OTTHUMT00000320804.1"";"	TCONS_00029372;XLOC_014192;TCONS_00029373;XLOC_014192;TCONS_00029374;XLOC_014192;TCONS_00029375;XLOC_014192;TCONS_00029376;XLOC_014192;TCONS_00029377;XLOC_014192;TCONS_00029378;XLOC_014192;TCONS_00029379;XLOC_014192;TCONS_00029380;XLOC_014192;TCONS_00029381;XLOC_014192;TCONS_00029382;XLOC_014192;TCONS_00029324;XLOC_014192;TCONS_00029383;XLOC_014192;TCONS_00029384;XLOC_014192;TCONS_00029385;XLOC_0…	MIAT	Intergenic	ENSEMBL
p6779	0.539774	0.0469889	3.37295	up	391.271	174.596	711.663	78.2589	296.859	118.287	219.492	128.561	235.909	179.661	1.16415	3.18487	1.32749	0.77172	0.392958	Detected	Not Detected	Detected	Detected	Detected	0	p6779	AGGTGTCGTACAGTCTTTGTTGCTGTCAACAGGTACTGATTCAGGTGACTTTATCTTGCA	ENST00000580873.1	17	-	29161342	29190046	29190046	29190046	2	"29161342,29189713,"	"29161647,29190046,"	ENSG00000265334.1	"gene_id ""ENSG00000265334.1""; transcript_id ""ENST00000580873.1""; gene_type ""antisense""; gene_status ""NOVEL""; gene_name ""CTD-2349P21.11""; transcript_type ""antisense""; transcript_status ""KNOWN""; transcript_name ""CTD-2349P21.11-001""; level 2; tag ""basic""; havana_gene ""OTTHUMG00000179023.1""; havana_transcript ""OTTHUMT00000444436.1"";"	ENST00000580873.1	CTD-2349P21.11	Antisense	ENSEMBL		ENST00000321990			ENST00000324238
p25074	0.539774	0.0392897	2.75425	up	166.645	73.4325	219.166	45.4934	133.972	40.4745	161.177	63.9054	68.4257	80.2918	1.18229	2.26829	1.72684	1.33463	-0.230714	Detected	Not Detected	Not Detected	Detected	Detected	0	p25074	TGGGTCTTAGCCACATCCTCCAGTCCATCTGGACTAGCAATAAAGCTGACATTTTAATCC	XR_171071.1	17	+	38679761	38683252	38683252	38683252	2	"38679761,38682695,"	"38679907,38683252,"	LOC101059954	"ID=rna34904;Name=XR_171071.1;Parent=gene29359;Dbxref=GeneID:101059954,Genbank:XR_171071.1;gbkey=misc_RNA;product=uncharacterized LOC101059954;transcript_id=XR_171071.1|ID=gene29359;Name=LOC101059954;Dbxref=GeneID:101059954;gbkey=Gene;gene=LOC101059954"	XR_171071.1		Intergenic	RefSeq
p2075	0.539774	0.0488335	2.2156	up	240.329	65.9849	131.172	78.2116	234.468	90.1175	192.631	83.5657	194.094	227.885	1.8648	0.746002	1.37951	1.20486	-0.231545	Not Detected	Not Detected	Detected	Detected	Detected	0	p2075	GGGTTTTTGGTGGATTTGTCTGCAAGAAAGAATTTCAGATAATTAAAGGACAAAGCACAA	ENST00000442635.2	10	+	97915769	97963885	97963885	97963885	3	"97915769,97963329,97963675,"	"97915804,97963384,97963885,"	ENSG00000177853.10	"gene_id ""ENSG00000177853.10""; transcript_id ""ENST00000442635.2""; gene_type ""processed_transcript""; gene_status ""KNOWN""; gene_name ""ZNF518A""; transcript_type ""processed_transcript""; transcript_status ""KNOWN""; transcript_name ""ZNF518A-008""; level 2; havana_gene ""OTTHUMG00000018828.3""; havana_transcript ""OTTHUMT00000431898.1"";"	ENST00000442635.2	ZNF518A	Antisense	ENSEMBL
p43407_v4	0.539774	0.0193055	2.28599	up	101263	28949.7	147112	61249	114290	40451	82122.1	68156	115094	76736.4	1.80649	1.26415	1.49845	0.268929	0.584828	Detected	Detected	Detected	Detected	Compromised	0	p43407_v4	AAATACTTTGACGCCGGTGGGAATAGCGATGATTATGGTAGCGGAGGTTAAATATGCTCA	XR_429995.1	chr17	-	51165944	51183183	51165944	51165944	3	"51165944,51180854,51183096,"	"51165954,51180858,51183183,"	none					RefSeq
p28056	0.539774	0.0137612	2.39212	up	330.251	80.8299	186.895	64.3871	149.123	99.73	136.172	76.7574	175.853	103.27	2.0306	1.53738	0.580406	0.827056	0.767944	Detected	Not Detected	Detected	Detected	Detected	0	p28056	AAATAGTCTCCTAAGAAGAAATGTCCTGAATCAGCCCAGCTAGAAACCAGGGACACACAG	nc-HOXC8-149	12	+	52688031	52688260	52688260	52688260	1	"52688031,"	"52688260,"	nc-HOXC8-149	transcript_type=TAR Transcripts	nc-HOXC8-149		Intergenic	HOX Loci					ENST00000327741
p33905	0.539774	0.0310632	4.25186	up	928.143	77.1768	54.9398	27.2403	100.552	46.9376	101.163	56.5226	331.505	100.938	3.58811	1.01211	1.09913	0.839781	1.71556	Detected	Not Detected	Not Detected	Detected	Detected	0	p33905	AAGAATATTCGCAAAATAGCTACATCCCTGAACACAGTCCGGAATATTACGGCCGGACCA	uc.345+	12	+	54447599	54447900	54447900	54447900	1	"54447599,"	"54447900,"	uc.345+	uc.345+	UCRs_91_301		Antisense	UCR	ENST00000430889
p35708_v4	0.539774	0.0254441	2.2555	up	345.936	194.142	809.524	235.081	745.214	336.855	852.024	301.776	323.373	318.159	0.833389	1.78392	1.14553	1.49742	0.0234509	Detected	Detected	Detected	Detected	Detected	0	p35708_v4	TTGTATTTGCCAACCACACCAGGAGGCCAGGAGAAATCTTTTGCCACATTTGGAGAAAGG	TCONS_00023067	14	-	24169133	24198920	24198920	24198920	4	"24169133,24181778,24198485,24198786,"	"24169247,24181984,24198633,24198920,"	XLOC_010971	Gene_id=XLOC_010971;Gene_name=linc-JPH4-2;Transcript_id=TCONS_00023067;Transcript_name=linc-JPH4-2;	XLOC_010971		Intergenic	HumanLincRNACatalog
p26430	0.539774	0.0279626	2.04849	up	3846.95	1805.05	562.779	190.616	722.723	398.154	795.815	332.263	2848.29	3003.01	1.09168	1.5619	0.860114	1.26011	-0.0763141	Detected	Detected	Detected	Detected	Detected	0	p26430	ACGGGTTTCTGTTCCAACTGGTTGATCAACTTCTTGAGTCAACAAGTCCCAAAACCATGT	uc003ttf.3	7	+	64141510	64147264	64147264	64147264	3	"64141510,64144464,64144712,"	"64141600,64144583,64147264,"	BC053669	"proteinID=;alignID=uc003ttf.3;kgID=uc003ttf.3;mRNA=BC053669;spID=;refseq=;protAcc=;description=Homo sapiens cDNA clone IMAGE:6146402, partial cds.;rfamAcc=;tRnaName=;"	uc003ttf.3		Intronic	UCSC			ENST00000423627
p9226	0.539774	0.0343433	9.49479	up	1084.57	109.04	928.327	103.224	1833.52	76.6536	580.431	154.912	60.1105	69.2797	3.3142	3.16885	4.58012	1.90567	-0.204815	Detected	Not Detected	Detected	Detected	Detected	0	p9226	AAATCAAACGAAGCAGTTTTGCATCAGTAGCTGCATCTCCTCCATGATTCTAGCTGCCAC	ENST00000418209.1	2	-	89130699	89161435	89161435	89161435	2	"89130699,89161397,"	"89130914,89161435,"	ENSG00000231486.3	"gene_id ""ENSG00000231486.3""; transcript_id ""ENST00000418209.1""; gene_type ""processed_transcript""; gene_status ""NOVEL""; gene_name ""AC096579.7""; transcript_type ""processed_transcript""; transcript_status ""KNOWN""; transcript_name ""AC096579.7-002""; level 2; havana_gene ""OTTHUMG00000151686.1""; havana_transcript ""OTTHUMT00000323485.1"";"	ENST00000418209.1		Intergenic	ENSEMBL	ENST00000390237
p26813	0.539774	0.0338851	2.11917	up	2567.12	874.214	3929.84	1218.77	1843.3	1210.38	2092.25	1114.53	1428.81	1380.82	1.55409	1.68905	0.606826	0.908616	0.0492831	Detected	Detected	Detected	Detected	Detected	0	p26813	ATCCGTTTCCATTGAAGAATATTACGCTCGGGGACAAGCCAGGTGCACGACCAAAAATTT	HIT000093258	4	-	146859744	146859961	146859961	146859961	1	"146859744,"	"146859961,"	HIX0004544	None	H-InvDB_2679_227		Divergent	H-InvDB
p22404	0.539774	0.042827	6.18998	up	3153.57	275.931	1526.28	209.402	2062.93	255.932	1265.03	362.334	238.306	350.171	3.5146	2.86567	3.01086	1.80378	-0.555249	Detected	Detected	Detected	Detected	Detected	0	p22404	GCTGTATCTCCTTCATTTCATCAAGAAATTCTTAAAATTCTCCCCCAACGTGCTTTCATC	TCONS_00009190	4	-	185289387	185303530	185303530	185303530	6	"185289387,185292822,185293492,185297594,185300118,185303287,"	"185289459,185292961,185293634,185297698,185300283,185303530,"	XLOC_004205	Gene_id=XLOC_004205;Gene_name=linc-ENPP6-2;Transcript_id=TCONS_00009190;Transcript_name=linc-ENPP6-2;	XLOC_004205		Intergenic	HumanLincRNACatalog
p21266	0.539774	0.0439925	3.46939	up	334.815	112.196	358.77	141.952	623.345	76.7236	322.247	114.907	163.083	179.928	1.57734	1.33765	3.02229	1.4877	-0.14181	Detected	Detected	Detected	Detected	Detected	0	p21266	TTGGTTTCCCAGGAAAGCTGCTGAGGGCGGGAACCCCAGATGCACAGTTTGGCTCATAAG	TCONS_00003940	2	+	173117100	173145603	173145603	173145603	2	"173117100,173145464,"	"173117361,173145603,"	XLOC_001756	Gene_id=XLOC_001756;Gene_name=linc-ITGA6-2;Transcript_id=TCONS_00003940;Transcript_name=linc-ITGA6-2;	XLOC_001756		Intergenic	HumanLincRNACatalog
p34989_v4	0.539774	0.0472918	2.24131	up	794.277	498.613	2125.53	616.32	1699.52	647.042	1595.75	595.416	629.999	734.115	0.671721	1.78607	1.3932	1.42226	-0.220658	Detected	Detected	Detected	Detected	Detected	0	p34989_v4	AAGGGAGAGTGATCAAACAGGAGAGCCGAGGGGACCTATATTCAGAGACTTAACCGGACA	ENST00000455811.2	3	-	8540170	8543315	8543315	8543315	2	"8540170,8543156,"	"8540535,8543315,"	ENSG00000227110.2	"gene_id ""ENSG00000227110.2""; transcript_id ""ENST00000455811.2""; gene_type ""processed_transcript""; gene_status ""NOVEL""; gene_name ""LMCD1-AS1""; transcript_type ""processed_transcript""; transcript_status ""KNOWN""; transcript_name ""LMCD1-AS1-003""; level 2; havana_gene ""OTTHUMG00000154968.1""; havana_transcript ""OTTHUMT00000337847.1"";"	ENST00000455811.2	LMCD1-AS1	Divergent	ENSEMBL				ENST00000157600
p22107	0.539774	0.0256051	2.21985	up	168604	54939.8	291249	135881	379236	113868	197656	149254	234027	189929	1.61771	1.09991	1.73574	0.405223	0.301216	Detected	Detected	Detected	Detected	Detected	0	p22107	GGGGTTAGTCCTTGCTGTATTATGCTTGGTTATAATTTTTCATCTTTCCCTTGCGGTACT	TCONS_00006916	3	+	96336044	96336983	96336983	96336983	2	"96336044,96336692,"	"96336371,96336983,"	XLOC_002730	Gene_id=XLOC_002730;Gene_name=linc-EPHA6-1;Transcript_id=TCONS_00006916;Transcript_name=linc-EPHA6-1;	XLOC_002730		Intergenic	HumanLincRNACatalog
p15919	0.539774	0.033774	2.06385	up	184.86	94.8326	453.388	113.141	118.658	92.0798	77.2389	49.8066	78.9222	51.8123	0.962974	2.00262	0.365848	0.632991	0.607136	Detected	Not Detected	Detected	Not Detected	Detected	0	p15919	AGGAATGACAGTAAACACAGACGGCCCTGCATGTATTCCGGCTGTGGCAGCCTTCCTCCT	ENST00000523330.1	8	-	124213411	124214983	124214983	124214983	2	"124213411,124214447,"	"124213694,124214983,"	ENSG00000204949.4	"gene_id ""ENSG00000204949.4""; transcript_id ""ENST00000523330.1""; gene_type ""antisense""; gene_status ""NOVEL""; gene_name ""RP11-539E17.4""; transcript_type ""antisense""; transcript_status ""KNOWN""; transcript_name ""RP11-539E17.4-003""; level 2; tag ""basic""; havana_gene ""OTTHUMG00000165086.1""; havana_transcript ""OTTHUMT00000381747.1"";"	uc003yqb.1;UCSC_9958_819		Intronic	ENSEMBL			ENST00000318462
p1086	0.539774	0.00934637	2.02286	up	168.28	66.1521	123.234	69.3922	33.4981	12.0665	65.3867	51.6073	96.23	54.9434	1.34701	0.82856	1.47307	0.341422	0.80854	Detected	Not Detected	Not Detected	Detected	Detected	0	p1086	ACAACCTCCTCCAAAGAGTGTCATCTGTCAATATAATGTCATCTCTTGATTTCTCTGTTT	ENST00000415532.1	1	+	102189297	102195170	102195170	102195170	2	"102189297,102194826,"	"102189431,102195170,"	ENSG00000226715.1	"gene_id ""ENSG00000226715.1""; transcript_id ""ENST00000415532.1""; gene_type ""lincRNA""; gene_status ""PUTATIVE""; gene_name ""RP11-411H5.1""; transcript_type ""lincRNA""; transcript_status ""PUTATIVE""; transcript_name ""RP11-411H5.1-001""; level 1; tag ""basic""; tag ""exp_conf""; havana_gene ""OTTHUMG00000010944.1""; havana_transcript ""OTTHUMT00000030148.1"";"	ENCODE_1929_478		Intergenic	ENSEMBL
p28205	0.539774	0.0284281	3.90633	up	539.921	187.692	1632.89	252.017	1316.12	249.094	2180.18	545.024	235.615	264.143	1.52438	2.69583	2.40153	2.00006	-0.164887	Detected	Detected	Detected	Detected	Detected	0	p28205	ACAAAAGGGGCCAGCGGGGCAACCGTTCTTCTCTTGCTCAGAAAAGTGAGACTTGGGGGT	nc-HOXC6-247	12	+	52704207	52704346	52704346	52704346	1	"52704207,"	"52704346,"	nc-HOXC6-247	transcript_type=TAR Transcripts	nc-HOXC6-247		Intergenic	HOX Loci					"ENST00000293670, ENST00000293670"
p2461	0.539774	0.0433828	2.21695	up	1067.5	272.748	368.886	120.975	251.63	159.826	158.718	120.039	746.347	609.287	1.9686	1.60846	0.654803	0.402969	0.292725	Detected	Not Detected	Detected	Detected	Detected	0	p2461	GGCACAATGGCATCATGTTGTATTTGGGAATTATTCTGCTTTTCTTTAGTAGTTGTGATA	ENST00000541092.1	11	-	94206073	94206736	94206736	94206736	2	"94206073,94206709,"	"94206627,94206736,"	ENSG00000255893.1	"gene_id ""ENSG00000255893.1""; transcript_id ""ENST00000541092.1""; gene_type ""antisense""; gene_status ""NOVEL""; gene_name ""RP11-685N10.1""; transcript_type ""antisense""; transcript_status ""KNOWN""; transcript_name ""RP11-685N10.1-001""; level 2; tag ""basic""; havana_gene ""OTTHUMG00000167781.1""; havana_transcript ""OTTHUMT00000396240.1"";"	ENST00000541092.1		Intronic	ENSEMBL			ENST00000536550
p42501_v4	0.539774	0.0408588	2.40938	up	737.427	167.847	269.707	118.579	182.927	159.325	310.768	105.146	223.819	175.51	2.13535	1.18555	0.199291	1.56345	0.350778	Detected	Not Detected	Detected	Detected	Detected	0	p42501_v4	AACCTCCATGTGTGCCTGCTCTTTTCAGTCATCTAATAAATGATTCTGCCATTATTGTTA	XR_245996.1	chr12	-	66267591	66275382	66267591	66267591	3	"66267591,66270654,66275017,"	"66267969,66270912,66275382,"	none					RefSeq
p19925	0.539774	0.0297166	2.76524	up	445.654	180.977	778.956	149.043	465.888	387.79	795.877	233.793	428.523	279.764	1.30012	2.38581	0.26471	1.76732	0.615164	Detected	Not Detected	Detected	Detected	Detected	0	p19925	TAAATCCCATACTACTTGTATATTCCATGCAAAAGGGACACGCGCCAATCCACATTTTTT	TCONS_00025047	16	-	72425086	72463966	72463966	72463966	2	"72425086,72461288,"	"72425114,72463966,"	XLOC_012004	Gene_id=XLOC_012004;Gene_name=linc-PMFBP1-1;Transcript_id=TCONS_00025047;Transcript_name=linc-PMFBP1-1;	XLOC_012004		Intergenic	HumanLincRNACatalog
p29643	0.539774	0.0154754	2.02748	up	1428.35	479.08	600.584	297.041	590.382	251.581	456.574	278.661	842.888	733.631	1.57601	1.0157	1.23062	0.712337	0.200286	Detected	Detected	Detected	Detected	Detected	0	p29643	AGATTAAACCCCCAGACCCACAAGAAAATCCCTGAAGCTTCGTTGACTTTTGCTGATGGA	TCONS_00020391	12	+	46777822	46781934	46781934	46781934	2	"46777822,46781529,"	"46777944,46781934,"	XLOC_009723	Gene_id=XLOC_009723;Gene_name=linc-FAM113B-3;Transcript_id=TCONS_00020391;Transcript_name=linc-FAM113B-3;	XLOC_009723		Intergenic	HumanLincRNACatalog
p3956	0.539774	0.0378313	2.34102	up	357.424	183.87	56.1202	19.7285	202.121	51.3016	190.073	92.2145	221.216	241.633	0.958952	1.50824	1.97814	1.04349	-0.12736	Detected	Not Detected	Detected	Detected	Detected	0	p3956	ATTCTCATCCTGCATTGATAGAACCACGTAGGCTGGTTCTAGGCTGTTTTCTGTGCAACA	ENST00000423575.1	13	-	21897407	21918984	21918984	21918984	3	"21897407,21904712,21918804,"	"21897841,21904797,21918984,"	ENSG00000224429.2	"gene_id ""ENSG00000224429.2""; transcript_id ""ENST00000423575.1""; gene_type ""lincRNA""; gene_status ""NOVEL""; gene_name ""LINC00422""; transcript_type ""lincRNA""; transcript_status ""KNOWN""; transcript_name ""LINC00422-003""; level 2; havana_gene ""OTTHUMG00000016541.2""; havana_transcript ""OTTHUMT00000044127.1"";"	ENST00000423575.1	LINC00422	Intergenic	ENSEMBL
p43882_v4	0.539774	0.0359206	2.01352	up	125667	39740.1	251892	129178	192566	79511.9	131413	135316	158518	101458	1.66093	0.963453	1.27611	-0.0422257	0.643766	Detected	Detected	Detected	Detected	Detected	0	p43882_v4	ATTGGGAGTAGGAGAGAGGGAGGTAAGAGTCAGAAGCTTATGTTGTTTATGCGGGGAAAC	XR_244425.2	chr22	-	36281719	36285701	36281719	36281719	3	"36281719,36283475,36285688,"	"36281763,36283479,36285701,"	none					RefSeq
p28138	0.539774	0.0391592	2.13961	up	87.6073	51.6673	120.855	33.657	96.1635	62.466	84.6654	29.9929	53.3327	50.8244	0.7618	1.8443	0.622417	1.49715	0.0694994	Detected	Not Detected	Detected	Not Detected	Detected	0	p28138	CAGTGGGATATTCTACTTCCCCATCCCAGGAATGGAGGGGGTAAGGAACCCCAACAGGCT	int-HOXB2-65	17	+	43976674	43976793	43976793	43976793	1	"43976674,"	"43976793,"	int-HOXB2-65	transcript_type=Intronic Transcripts	int-HOXB2-65		Intronic	HOX Loci			ENST00000344290
p11122	0.539774	0.017887	2.64056	up	208.426	84.0757	285.77	150.591	437.444	81.3516	163.009	110.91	244.314	123.444	1.30978	0.924224	2.42686	0.555557	0.984884	Detected	Detected	Detected	Detected	Detected	0	p11122	CTTCAGGACGTTCACAACCACACTGAGAAGCATCTTTGCAGATAAGTATTTAAACTTACC	ENST00000418918.1	22	+	27042603	27061603	27061603	27061603	3	"27042603,27059279,27061420,"	"27042923,27059362,27061603,"	ENSG00000225783.2	"gene_id ""ENSG00000225783.2""; transcript_id ""ENST00000418918.1""; gene_type ""processed_transcript""; gene_status ""KNOWN""; gene_name ""MIAT""; transcript_type ""processed_transcript""; transcript_status ""KNOWN""; transcript_name ""MIAT-006""; level 2; havana_gene ""OTTHUMG00000150985.2""; havana_transcript ""OTTHUMT00000320801.1"";"	TCONS_00029372;XLOC_014192;TCONS_00029373;XLOC_014192;TCONS_00029374;XLOC_014192;TCONS_00029375;XLOC_014192;TCONS_00029376;XLOC_014192;TCONS_00029377;XLOC_014192;TCONS_00029378;XLOC_014192;TCONS_00029379;XLOC_014192;TCONS_00029380;XLOC_014192;TCONS_00029381;XLOC_014192;TCONS_00029382;XLOC_014192;TCONS_00029324;XLOC_014192;TCONS_00029383;XLOC_014192;TCONS_00029384;XLOC_014192;TCONS_00029385;XLOC_0…	MIAT	Intergenic	ENSEMBL
p25902	0.539774	0.0489302	53.8614	up	80342.2	8802.31	141132	4949.52	173833	817.033	116064	6339.88	47874	80199.1	3.1902	4.83361	7.73309	4.19432	-0.744342	Detected	Detected	Detected	Detected	Detected	0	p25902	AGACCTACATCTGCAACGTGAATCACAAGCCCAGCAACACCAAGGTGGACAAGAAAGTTG	uc001ysg.1	14	-	106209113	106214314	106214314	106214314	2	"106209113,106213662,"	"106209407,106214314,"	IGHCgamma1	proteinID=;alignID=uc001ysg.1;kgID=uc001ysg.1;mRNA=X17676;spID=;refseq=;protAcc=;description=Homo sapiens fusion RNA for switch circle transcript (Igamma1 - Cmu) in t(11;14) mantle cell lymphoma.;rfamAcc=;tRnaName=;	UCSC_9467_946		Intergenic	UCSC	"ENST00000390549, ENST00000390549"
RNA95284|RNS_366_174	0.539774	0.0450541	2.04275	up	305.595	172.399	393.601	107.868	242.308	127.62	344.416	175.72	147.679	158.197	0.825874	1.86747	0.924989	0.970871	-0.099257	Detected	Not Detected	Detected	Detected	Detected	0	RNA95284|RNS_366_174	TCCGTAGGGTGTGTATAGAAGTTAGGGGCCAGCAGGGCCCTTTTGAGAAGGAAAGCAGGC	RNA95284|RNS_366_174															http://research.imb.uq.edu.au/rnadb/NoncodingRNASearchV2.zip
RNA146995|p0099_imsncRNA170	0.539774	0.028169	2.23252	up	3448.09	940.426	3455.9	2233.04	1838.84	586.879	1359.35	1040.18	2375.43	1574.8	1.87441	0.630052	1.64766	0.386081	0.593021	Detected	Detected	Detected	Detected	Detected	0	RNA146995|p0099_imsncRNA170	CGTCGCTTGCCGATCAGTAGTCCCCGGGGGTGCCTCCGGGCTCCTCGGGGTGCATGGCTG	RNA146995|p0099_imsncRNA170															unpublished data
p18316	0.539774	0.0216514	2.07533	up	100.093	47.3107	72.9227	21.593	113.183	52.5961	113.472	70.4284	62.9518	56.1693	1.08111	1.7558	1.10563	0.688102	0.164466	Detected	Not Detected	Detected	Detected	Detected	0	p18316	ACGCGCGGCTTTCTTTCTTCTCCAAGCACGGTGGCAGTCTTCTGATCTCTGCTGCTTTTT	TCONS_00019646	11	-	61883943	61891289	61891289	61891289	2	"61883943,61891128,"	"61884215,61891289,"	XLOC_009452	Gene_id=XLOC_009452;Gene_name=linc-FTH1-1;Transcript_id=TCONS_00019646;Transcript_name=linc-FTH1-1;	XLOC_009452		Divergent	HumanLincRNACatalog				ENST00000278849
p984	0.539774	0.0408883	2.07464	up	176.306	204.792	220.368	67.5732	494.755	235.234	298.169	141.096	219.226	107.745	-0.216081	1.70539	1.07261	1.07946	1.0248	Detected	Not Detected	Detected	Detected	Detected	0	p984	CTGATTAAAGTAGAAGCATCATATTTCTATCAACGTATCCACTGTGCTTGGACACAATTG	ENST00000447329.1	1	+	59486058	59498735	59498735	59498735	3	"59486058,59487159,59498532,"	"59486295,59487249,59498735,"	ENSG00000230812.1	"gene_id ""ENSG00000230812.1""; transcript_id ""ENST00000447329.1""; gene_type ""lincRNA""; gene_status ""NOVEL""; gene_name ""RP4-794H19.4""; transcript_type ""lincRNA""; transcript_status ""KNOWN""; transcript_name ""RP4-794H19.4-002""; level 2; tag ""basic""; havana_gene ""OTTHUMG00000008373.2""; havana_transcript ""OTTHUMT00000023037.2"";"	ENCODE_1671_530		Intergenic	ENSEMBL
p28385	0.539774	0.00297777	2.92052	up	165111	33512.3	319628	113141	177879	74034.5	138815	72692.6	182888	72048.5	2.30067	1.49828	1.26463	0.933281	1.34392	Detected	Detected	Detected	Detected	Detected	0	p28385	TTATAACAAGCTCCATCTGCCTACGACAAACAGACCTAAAATCGCTCATTGCATACTCTT	ASO3614	None	None	None	None	None	None	None	None	None	ASO3614	"Accession=AK056827;Description=Homo sapiens cDNA FLJ32265 fis, clone PROST1000412."	asoverlaps_174_2597		Intronic	RNAdb
p3626	0.539774	0.0465099	3.79568	up	1436.98	185.537	508.302	87.9169	149.898	135.612	221.567	77.3647	124.027	83.6586	2.95325	2.53148	0.144503	1.518	0.568067	Detected	Not Detected	Detected	Detected	Detected	0	p3626	GAGGGCCTCTTCATGAACTCTTTCTACTCATTTGTTTTCCTATCAGTTCACCATTTCAAC	ENST00000537346.1	12	+	31744245	31768600	31768600	31768600	3	"31744245,31754618,31768093,"	"31744674,31754788,31768600,"	ENSG00000255867.1	"gene_id ""ENSG00000255867.1""; transcript_id ""ENST00000537346.1""; gene_type ""antisense""; gene_status ""NOVEL""; gene_name ""DENND5B-AS1""; transcript_type ""antisense""; transcript_status ""KNOWN""; transcript_name ""DENND5B-AS1-001""; level 2; tag ""basic""; havana_gene ""OTTHUMG00000169083.1""; havana_transcript ""OTTHUMT00000402191.1"";"	ENST00000537346.1	DENND5B-AS1	Divergent	ENSEMBL				"ENST00000389082, ENST00000354285"	ENST00000438686
p11750	0.539774	0.0280452	4.14909	up	352.17	149.447	946.94	80.8077	110.898	49.2476	110.283	61.4671	325.539	124.038	1.23663	3.55071	1.17111	0.843328	1.39205	Detected	Not Detected	Not Detected	Detected	Detected	0	p11750	CTGAACCACTTGATTCACAGAGGCTCACTTCAGACTCGTTGTTTTCTTCTCTATTAGAGT	ENST00000448208.1	3	+	20215735	20227919	20227919	20227919	3	"20215735,20216226,20227466,"	"20216017,20216310,20227919,"	ENSG00000237485.1	"gene_id ""ENSG00000237485.1""; transcript_id ""ENST00000448208.1""; gene_type ""antisense""; gene_status ""NOVEL""; gene_name ""SGOL1-AS1""; transcript_type ""antisense""; transcript_status ""KNOWN""; transcript_name ""SGOL1-AS1-001""; level 1; tag ""basic""; tag ""exp_conf""; havana_gene ""OTTHUMG00000155532.1""; havana_transcript ""OTTHUMT00000340538.1"";"	ENST00000448208.1	SGOL1-AS1	Antisense	ENSEMBL		"ENST00000383774, ENST00000417364"
p33936	0.539774	0.0478757	5.96232	up	348.672	75.6073	1983.47	103.313	280.972	114.311	226.843	103.547	154.027	113.866	2.20527	4.26293	1.29746	1.13141	0.435848	Detected	Not Detected	Detected	Detected	Detected	0	p33936	ATCGACCTCATGACAAACACTCCAGACATGAATAAAAATGTGGCCAAACCTTCACCGGTG	LIT3464	None	None	None	None	None	None	None	None	None	LIT3464	Accession=AY927425;Description=Homo sapiens mRNA sequence	CombinedLit_307_569		Antisense	RNAdb
p10231	0.539774	0.029214	3.02279	down	152.83	1326.94	20.6109	278.11	444.73	763.395	76.8782	426.616	1130.07	1609.7	-3.1181	-3.75418	-0.779502	-2.47229	-0.510373	Detected	Not Detected	Detected	Detected	Detected	0	p10231	TGAAAGTATTCTCTGACTGCAAGTATGACCACCTGTCTTTCTATATCAGAACCCAAGCTA	ENST00000420418.1	2	+	211189489	211333418	211333418	211333418	6	"211189489,211294088,211307265,211325198,211333228,211333405,"	"211189558,211294175,211307423,211325267,211333308,211333418,"	ENSG00000234281.1	"gene_id ""ENSG00000234281.1""; transcript_id ""ENST00000420418.1""; gene_type ""antisense""; gene_status ""NOVEL""; gene_name ""AC007970.1""; transcript_type ""antisense""; transcript_status ""KNOWN""; transcript_name ""AC007970.1-001""; level 1; tag ""basic""; tag ""exp_conf""; havana_gene ""OTTHUMG00000154735.1""; havana_transcript ""OTTHUMT00000336823.1"";"	ENST00000420418.1		Antisense	ENSEMBL		ENST00000443314
p4439	0.539774	0.0222589	2.3633	down	19.4792	87.5532	10.906	18.366	77.0675	307.716	36.5727	172.749	303.982	363.083	-2.16822	-0.751916	-1.9974	-2.23984	-0.256311	Not Detected	Not Detected	Detected	Detected	Detected	0	p4439	AAGAGTATACTGAACACTGATAATCTGATTTGTATGCAATTACTTCGGGGAAGGCTGTAC	ENST00000521945.1	14	-	36942411	36988726	36988726	36988726	5	"36942411,36946175,36946920,36960405,36988672,"	"36943086,36946308,36947083,36960496,36988726,"	ENSG00000257520.1	"gene_id ""ENSG00000257520.1""; transcript_id ""ENST00000521945.1""; gene_type ""processed_transcript""; gene_status ""NOVEL""; gene_name ""RP11-896J10.3""; transcript_type ""processed_transcript""; transcript_status ""KNOWN""; transcript_name ""RP11-896J10.3-001""; level 2; tag ""basic""; tag ""readthrough_transcript""; havana_gene ""OTTHUMG00000163888.1""; havana_transcript ""OTTHUMT00000376215…	ENST00000521945.1		Antisense	ENSEMBL	"ENST00000519052, ENST00000518149"
p23288	0.539774	0.00799692	2.3807	down	27.2535	133.868	51.6957	77.2559	47.9804	111.498	36.0574	93.4996	145.969	354.708	-2.2963	-0.579602	-1.2165	-1.37467	-1.28097	Not Detected	Not Detected	Detected	Detected	Detected	0	p23288	ACATGGCAACACTGAATTGACAGAGTTCAAACACCAAAGGGGCATTTGAGAACTGGAGCT	TCONS_00012328	6	-	148476260	148478197	148478197	148478197	2	"148476260,148478042,"	"148476396,148478197,"	XLOC_005871	Gene_id=XLOC_005871;Gene_name=linc-SHPRH-4;Transcript_id=TCONS_00012328;Transcript_name=linc-SHPRH-4;	XLOC_005871		Intergenic	HumanLincRNACatalog
p44029_v4	0.539774	0.00402443	2.14202	down	230.162	836.156	126.328	275.375	309.988	515.919	136.479	254.087	583.907	1263.18	-1.86112	-1.12422	-0.734933	-0.896636	-1.11324	Detected	Detected	Detected	Detected	Detected	0	p44029_v4	TGGTGAAACCCACAGAAACACCTGAAAAAACTCAAGCTGACTTCCACTGCGAAGGGAAAT	uc031pmm.1	chr1	-	47308766	47366147	47308766	47308766	12	"47308766,47310203,47311335,47325325,47333618,47338915,47348609,47348843,47351127,47352922,47364514,47365929,"	"47308850,47310286,47311400,47325459,47333809,47339019,47348764,47348968,47351255,47352967,47364656,47366147,"	CYP4Z2P	NR_002788	"Homo sapiens cytochrome P450, family 4, subfamily Z, polypeptide 2, pseudogene (CYP4Z2P), non-coding RNA."			UCSC
p10155	0.539774	0.0240737	2.36205	down	92.8966	302.05	14.0255	100.095	93.9025	165.474	64.921	168.205	198.685	277.613	-1.70109	-2.83525	-0.817365	-1.37346	-0.48259	Detected	Not Detected	Detected	Detected	Detected	0	p10155	ATTTGCTGATTCAGAAGATGTCGGACTCATGTTATCCTATAGAAGATGTAACAACCCATA	ENST00000589830.1	2	+	179462322	179578556	179578556	179578556	3	"179462322,179501300,179578480,"	"179462408,179501425,179578556,"	ENSG00000237298.2	"gene_id ""ENSG00000237298.2""; transcript_id ""ENST00000589830.1""; gene_type ""antisense""; gene_status ""NOVEL""; gene_name ""TTN-AS1""; transcript_type ""antisense""; transcript_status ""KNOWN""; transcript_name ""TTN-AS1-051""; level 2; tag ""RNA_Seq_supported_only""; tag ""basic""; havana_gene ""OTTHUMG00000133536.5""; havana_transcript ""OTTHUMT00000458927.1"";"	ENST00000589830.1	TTN-AS1	Antisense	ENSEMBL
p22129	0.539774	0.0416585	2.25359	down	127.558	793.845	69.2149	531.158	270.007	912.431	121.057	440.568	851.617	627.578	-2.6377	-2.93999	-1.75672	-1.86368	0.44041	Detected	Detected	Detected	Detected	Detected	0	p22129	AAAGCTAAAGGATTCAGTCGAGACAAATTGTTGTAAGAGTTTGGACTGGAGTGGTGGCGG	TCONS_00006166	3	+	117367599	117374817	117374817	117374817	2	"117367599,117374761,"	"117367862,117374817,"	XLOC_002771	Gene_id=XLOC_002771;Gene_name=linc-C3orf30-5;Transcript_id=TCONS_00006166;Transcript_name=linc-C3orf30-5;	XLOC_002771		Intergenic	HumanLincRNACatalog
p21389	0.539774	0.0170554	2.35649	down	199.985	356.125	60.7822	354.003	174.417	262.692	63.4898	224.723	489.649	1107.66	-0.832491	-2.54204	-0.590835	-1.82355	-1.17769	Detected	Detected	Detected	Detected	Detected	0	p21389	CTAATGGGGAGAGAGCTTTACTACTTTTAGCACCATTGCTAATTATTGGAGCAAAGAAAG	TCONS_00028335	20	-	22544287	22547483	22547483	22547483	2	"22544287,22547320,"	"22545754,22547483,"	XLOC_013684	Gene_id=XLOC_013684;Gene_name=linc-NKX2-2-6;Transcript_id=TCONS_00028335;Transcript_name=linc-NKX2-2-6;	XLOC_013684		Intergenic	HumanLincRNACatalog
p12429	0.539774	0.0494121	2.23687	down	1287.01	9312.46	790.476	6321.1	4362.01	9459.58	1503.6	8846.26	4393.65	3276.59	-2.85514	-2.99938	-1.11678	-2.55664	0.423224	Detected	Detected	Detected	Detected	Detected	0	p12429	TTCATCATGTGGAAAGCTTTAGAAGGAAGTATCTTGTCCTTCTGTCCAAACCCGCCTCCT	ENST00000504050.1	4	-	128018252	128391707	128391707	128391707	6	"128018252,128115533,128322880,128332461,128336230,128391589,"	"128018414,128115648,128322915,128332589,128336317,128391707,"	ENSG00000248491.1	"gene_id ""ENSG00000248491.1""; transcript_id ""ENST00000504050.1""; gene_type ""lincRNA""; gene_status ""NOVEL""; gene_name ""RP11-125O18.1""; transcript_type ""lincRNA""; transcript_status ""KNOWN""; transcript_name ""RP11-125O18.1-001""; level 2; tag ""basic""; havana_gene ""OTTHUMG00000161765.1""; havana_transcript ""OTTHUMT00000366023.1"";"	ENST00000504050.1		Intergenic	ENSEMBL
p33694	0.539774	0.0428808	2.43732	down	312.22	1698.92	95.967	1146.53	1955.47	1698.54	229.109	1098.3	1590.73	3750.94	-2.44398	-3.5786	0.20322	-2.26117	-1.23757	Detected	Detected	Detected	Detected	Detected	0	p33694	GTGGACTCTTTTAGAGCATCTATATCTGCAACCTGTAAATGGTAAAATGTCTGTGTATTT	NR_049778.1	2	-	180306708	180450631	180450631	180450631	10	"180306708,180309602,180310276,180311251,180347998,180383254,180409553,180440842,180448701,180450594,"	"180308195,180309704,180310455,180311497,180348161,180383365,180409696,180440994,180448794,180450631,"	ZNF385B	"ID=rna6584;Name=NR_049778.1;Parent=gene5353;Dbxref=GeneID:151126,Genbank:NR_049778.1,HGNC:26332,HPRD:15823,MIM:612344;gbkey=misc_RNA;product=zinc finger protein 385B%2C transcript variant 4;transcript_id=NR_049778.1|ID=gene5353;Name=ZNF385B;Dbxref=GeneID:151126,HGNC:26332,HPRD:15823,MIM:612344;description=zinc finger protein 385B;gbkey=Gene;gene=ZNF385B;gene_synonym=ZFN533,ZNF533"	NR_049778.1		Antisense	RefSeq	ENST00000409692
p25449	0.539774	0.0056782	2.77777	down	140.879	607.983	97.4434	374.794	549.02	746.137	180.654	640.735	859.324	2957.74	-2.10957	-1.94346	-0.44258	-1.8265	-1.78322	Detected	Detected	Detected	Detected	Detected	0	p25449	AGATGAAATAGAGTAGAATTGAGAAAAGCAGTTTCTTAGACCTCCCTGTGAAGTTTTTCT	NR_027374.1	7	-	104535074	104567092	104567092	104567092	4	"104535074,104552362,104560831,104566899,"	"104536511,104552523,104560872,104567092,"	LHFPL3-AS2	"ID=rna17260;Name=NR_027374.1;Parent=gene14481;Dbxref=GeneID:723809,Genbank:NR_027374.1,HGNC:44106;gbkey=misc_RNA;product=LHFPL3 antisense RNA 2;transcript_id=NR_027374.1|ID=gene14481;Name=LHFPL3-AS2;Dbxref=GeneID:723809,HGNC:44106;description=LHFPL3 antisense RNA 2;gbkey=Gene;gene=LHFPL3-AS2"	UCSC:uc003vch.1		Antisense	RefSeq		"ENST00000535008, ENST00000543266"
RNA147574|p0678_imsncRNA439	0.539774	0.0167861	2.04956	down	155.873	356.636	18.9782	71.9406	80.0601	240.65	120.677	214.736	331.921	393.263	-1.19408	-1.92246	-1.58778	-0.831418	-0.244656	Detected	Not Detected	Detected	Detected	Detected	0	RNA147574|p0678_imsncRNA439	GTAAGCATCCCCTGATGAAATTCACAGACCGGTCACTGTGGTCATTTATCCAGCTCATGT	RNA147574|p0678_imsncRNA439															unpublished data
p41522_v4	0.539774	0.0384574	2.05077	down	1086.22	1685.93	185.828	1230.32	1222.88	1819.72	683.411	1230.31	1108.22	2668.6	-0.634223	-2.72699	-0.573429	-0.84819	-1.26784	Detected	Detected	Detected	Detected	Detected	0	p41522_v4	CTGTAGATGGAAAGCTTACATTGGAGTTTTCATCTTTTCTTTCTCCTTGCCATTTCTTCA	XR_428328.1	chr8	+	30299625	30303489	30299625	30299625	3	"30299625,30302191,30302749,"	"30300316,30302396,30303489,"	none					RefSeq
p33827	0.482373	0.000390367	2.17951	down	3380.69	6863.16	1314.24	2800.85	2121.66	5459.05	1394.79	2493.42	7551.67	19653.9	-1.02155	-1.09163	-1.36346	-0.838073	-1.37995	Detected	Detected	Detected	Detected	Detected	0	p33827	GGACTAACAACTTTTCACTGAATGCCAGCAAGCTCTCTAAAATTAGTTTTCTTTGGTTGA	uc021zin.1	6	+	168362689	168365707	168365707	168365707	1	"168362689,"	"168365707,"	BX649158	proteinID=;alignID=uc021zin.1;kgID=uc021zin.1;mRNA=BX649158;spID=;refseq=;protAcc=;description=Homo sapiens full length insert cDNA clone YI41D03.;rfamAcc=;tRnaName=;	uc021zin.1		Antisense	UCSC					"ENST00000366809, ENST00000366809, ENST00000366809, ENST00000366809"
p13396	0.539774	0.02556	3.10849	down	15.5859	248.108	9.58387	97.2272	68.907	388.493	73.9143	382.554	213.456	198.283	-3.99265	-3.34268	-2.49517	-2.37174	0.106382	Not Detected	Not Detected	Detected	Detected	Detected	0	p13396	AGAAACTACAGCTGGAAATTTCCTGTTGACCCTGATAGACTACTACTTGACACCAGCCGA	ENST00000457890.1	5	-	131514926	131516821	131516821	131516821	2	"131514926,131516654,"	"131515140,131516821,"	ENSG00000224015.1	"gene_id ""ENSG00000224015.1""; transcript_id ""ENST00000457890.1""; gene_type ""lincRNA""; gene_status ""NOVEL""; gene_name ""AC063976.3""; transcript_type ""lincRNA""; transcript_status ""KNOWN""; transcript_name ""AC063976.3-001""; level 1; tag ""basic""; tag ""exp_conf""; havana_gene ""OTTHUMG00000059642.1""; havana_transcript ""OTTHUMT00000132641.1"";"	ENCODE_2493_381;TCONS_00009785;XLOC_004998		Intergenic	ENSEMBL
p24471	0.539774	0.0389035	2.20496	down	160.287	721.89	96.191	665.704	738.264	1431.31	591.408	1332.22	890.346	945.805	-2.17112	-2.79091	-0.95513	-1.17161	-0.087176	Detected	Detected	Detected	Detected	Detected	0	p24471	TGTTTGCTGAAACTGAAAAGTGGATGACACCACTGTGAAAACCTACCAGCCCAGTACAGA	TCONS_00016638	9	+	88472599	88474762	88474762	88474762	2	"88472599,88474708,"	"88472842,88474762,"	XLOC_007433	Gene_id=XLOC_007433;Gene_name=linc-NAA35-1;Transcript_id=TCONS_00016638;Transcript_name=linc-NAA35-1;	XLOC_007433		Intergenic	HumanLincRNACatalog
p40789_v4	0.539774	0.0194594	2.03599	down	39.8713	115.343	17.217	41.5678	19.117	71.7943	30.2977	64.2694	120.729	125.989	-1.53251	-1.27163	-1.90901	-1.08492	-0.0615228	Detected	Not Detected	Not Detected	Detected	Detected	0	p40789_v4	ACAACCTTGTGAACCTTCTATTGGAGCAGCAATAAAGATCTGAGCTAAGTGTCGAGGGAG	XR_246572.2	chr5	-	121657028	121659050	121657028	121657028	3	"121657028,121657383,121659014,"	"121657220,121657529,121659050,"	none					RefSeq
p43298_v4	0.539774	0.0159966	3.07708	down	2781.06	11155.8	376.775	4206.65	2376.59	10025.1	2488.09	4923.42	3986.05	7332.23	-2.00409	-3.48089	-2.07665	-0.98462	-0.879292	Detected	Detected	Detected	Detected	Detected	0	p43298_v4	TAGAGGAAGGTAGTCAATAGAGGAAGGTAGTCAATAGAGGAAGGTAGTCAATAGAGGAAG	XR_245453.1	chr17	-	92127	94176	92127	92127	2	"92127,93144,"	"93091,94176,"	none					RefSeq
p8752	0.539774	0.00634398	2.01379	down	272.732	680.477	109.864	315.629	546.592	1319.19	226.146	414.374	550.413	711.208	-1.31906	-1.52252	-1.27112	-0.873681	-0.369755	Detected	Detected	Detected	Detected	Detected	0	p8752	TCTCAATCTCTTGATTACCTTTCCTCTTGCTTCCCCTACTTCATTTTTGGTGGGGAGTGG	ENST00000598988.1	19	+	41905276	41906270	41906270	41906270	2	"41905276,41906239,"	"41905785,41906270,"	ENSG00000268987.1	"gene_id ""ENSG00000268987.1""; transcript_id ""ENST00000598988.1""; gene_type ""sense_intronic""; gene_status ""NOVEL""; gene_name ""CTC-435M10.10""; transcript_type ""sense_intronic""; transcript_status ""KNOWN""; transcript_name ""CTC-435M10.10-001""; level 2; tag ""basic""; havana_gene ""OTTHUMG00000182773.1""; havana_transcript ""OTTHUMT00000463550.1"";"	ENST00000598988.1	CTC-435M10.10	Intronic	ENSEMBL			ENST00000269980		ENST00000221233
p4680	0.539774	0.0270024	2.04415	down	20.7744	65.7161	18.9665	87.7681	64.2016	133.1	36.7046	73.0016	97.6317	105.134	-1.66144	-2.21025	-1.05183	-0.991966	-0.106807	Not Detected	Not Detected	Detected	Detected	Detected	0	p4680	CATCATCTTTGTCACTGTAATGCTGGGTAACAAATAAACACGAAACAATGAGTGCTCGTT	ENST00000557109.1	14	-	102018557	102026740	102026740	102026740	2	"102018557,102026588,"	"102019091,102026740,"	ENSG00000258498.1	"gene_id ""ENSG00000258498.1""; transcript_id ""ENST00000557109.1""; gene_type ""lincRNA""; gene_status ""KNOWN""; gene_name ""DIO3OS""; transcript_type ""lincRNA""; transcript_status ""KNOWN""; transcript_name ""DIO3OS-001""; level 2; havana_gene ""OTTHUMG00000171682.1""; havana_transcript ""OTTHUMT00000414721.1"";"	ENST00000557109.1	DIO3OS	Divergent	ENSEMBL				"ENST00000359323, ENST00000359323"
p8751	0.539774	0.0476241	2.73622	down	786.959	2582.89	195.286	4393.19	1917.52	2210.98	345.25	937.36	3013.18	12419.8	-1.71463	-4.49161	-0.205447	-1.44096	-2.04328	Detected	Detected	Detected	Detected	Detected	0	p8751	GCAATCAGATTCAAATAGATGGAGATAGGAGGTTAAGCAAGATGGAAGAAAGCCAAAAAA	ENST00000597260.1	19	+	41452251	41453355	41453355	41453355	2	"41452251,41453005,"	"41452450,41453355,"	ENSG00000269353.1	"gene_id ""ENSG00000269353.1""; transcript_id ""ENST00000597260.1""; gene_type ""sense_intronic""; gene_status ""NOVEL""; gene_name ""AC092071.1""; transcript_type ""sense_intronic""; transcript_status ""KNOWN""; transcript_name ""AC092071.1-001""; level 2; tag ""basic""; havana_gene ""OTTHUMG00000182775.1""; havana_transcript ""OTTHUMT00000463563.1"";"	ENST00000597260.1		Intergenic	ENSEMBL
p24669	0.539774	0.01264	2.20026	down	40.1937	63.0927	34.9405	114.28	34.613	125.403	41.3839	127.966	58.175	79.665	-0.650502	-1.7096	-1.85718	-1.62862	-0.453547	Not Detected	Not Detected	Detected	Detected	Detected	0	p24669	GTACATTAACTTCTCACATTTCCCTCTTAAACTTTTGCTACAAACAATCATAGGCCAGGC	TCONS_00017138	X	+	9929483	9936419	9936419	9936419	2	"9929483,9935376,"	"9929537,9936419,"	XLOC_007927	Gene_id=XLOC_007927;Gene_name=linc-WWC3-1;Transcript_id=TCONS_00017138;Transcript_name=linc-WWC3-1;	XLOC_007927		Antisense	HumanLincRNACatalog
p35359_v4	0.539774	0.0159625	2.15388	down	7516.32	10209.9	637.124	2102.8	1638.71	2425.76	615.465	1765.53	4398.75	17044.2	-0.441864	-1.72267	-0.565878	-1.52035	-1.95412	Detected	Detected	Detected	Detected	Detected	0	p35359_v4	CACGTGGGCTCCTGGCACCAAATGAGCAAGATCTCACCCCACAGGCCTTGGAAACCTGAG	ENST00000434733.1	7	+	87906315	87921781	87921781	87921781	3	"87906315,87913146,87921502,"	"87906484,87913224,87921781,"	ENSG00000228113.3	"gene_id ""ENSG00000228113.3""; transcript_id ""ENST00000434733.1""; gene_type ""antisense""; gene_status ""NOVEL""; gene_name ""AC003991.3""; transcript_type ""antisense""; transcript_status ""KNOWN""; transcript_name ""AC003991.3-001""; level 1; tag ""basic""; tag ""exp_conf""; havana_gene ""OTTHUMG00000153895.5""; havana_transcript ""OTTHUMT00000332866.2"";"	ENST00000434733.1		Antisense	ENSEMBL		"ENST00000380079, ENST00000301959"
RNA95377|RNS_459_164	0.539774	0.00505827	2.9057	down	28.4809	104.76	11.2202	60.8276	42.5648	107.079	24.0869	95.4679	375.911	611.622	-1.87902	-2.43863	-1.33094	-1.98677	-0.702248	Not Detected	Not Detected	Detected	Detected	Detected	0	RNA95377|RNS_459_164	ACAGGATCATGCTAGAAAAGAACATCTTGAGGGATAAAAGTTTGCTTTGCAGAAATGAAA	RNA95377|RNS_459_164															http://research.imb.uq.edu.au/rnadb/NoncodingRNASearchV2.zip
p9316	0.539774	0.0301374	3.17055	down	1561.41	12939.5	597.165	16761.1	1004.28	6225.87	611.697	4279.94	5403.7	4839.91	-3.05086	-4.81084	-2.63211	-2.8067	0.158968	Detected	Detected	Detected	Detected	Detected	0	p9316	AACCCAGTGCTTAAATCCATTACTATTCCTACCACCAGCAACTCTAACCCCACTGTAGGG	ENST00000556770.1	2	-	119706881	119710559	119710559	119710559	2	"119706881,119710165,"	"119707498,119710559,"	ENSG00000259094.1	"gene_id ""ENSG00000259094.1""; transcript_id ""ENST00000556770.1""; gene_type ""antisense""; gene_status ""NOVEL""; gene_name ""RP11-77A13.1""; transcript_type ""antisense""; transcript_status ""KNOWN""; transcript_name ""RP11-77A13.1-001""; level 2; tag ""basic""; havana_gene ""OTTHUMG00000170897.1""; havana_transcript ""OTTHUMT00000410901.1"";"	ENST00000556770.1		Intronic	ENSEMBL			ENST00000541757
p10137	0.539774	0.0267367	2.05729	down	90.2191	278.258	12.0452	60.5707	70.8019	100.564	56.0108	106.298	277.944	410.96	-1.62492	-2.33017	-0.506256	-0.924341	-0.564207	Detected	Not Detected	Detected	Detected	Detected	0	p10137	GTCGGACTCATGTTATCCTATAGAAGATGTAACAACCCATATACATTTATGAAAATCAGG	ENST00000592630.1	2	+	179388018	179578627	179578627	179578627	4	"179388018,179402330,179462322,179578480,"	"179388363,179402418,179462408,179578627,"	ENSG00000237298.2	"gene_id ""ENSG00000237298.2""; transcript_id ""ENST00000592630.1""; gene_type ""antisense""; gene_status ""NOVEL""; gene_name ""TTN-AS1""; transcript_type ""antisense""; transcript_status ""KNOWN""; transcript_name ""TTN-AS1-009""; level 2; tag ""RNA_Seq_supported_only""; tag ""basic""; havana_gene ""OTTHUMG00000133536.5""; havana_transcript ""OTTHUMT00000446056.1"";"	ENST00000592630.1	TTN-AS1	Antisense	ENSEMBL
p7180	0.539774	0.0265857	3.59831	down	89.2851	386.478	9.98974	291.696	71.8429	334.731	43.7117	222.3	200.677	281.452	-2.11389	-4.86788	-2.22008	-2.34642	-0.488011	Detected	Not Detected	Detected	Detected	Detected	0	p7180	AGAGACATCATTAACCAATTCCTTCAAAATTTAACTCATATCTCACCTCTGTTCCCCATT	ENST00000577863.1	17	+	12538482	12546171	12546171	12546171	2	"12538482,12545714,"	"12538513,12546171,"	ENSG00000179136.2	"gene_id ""ENSG00000179136.2""; transcript_id ""ENST00000577863.1""; gene_type ""lincRNA""; gene_status ""NOVEL""; gene_name ""LINC00670""; transcript_type ""lincRNA""; transcript_status ""KNOWN""; transcript_name ""LINC00670-003""; level 2; havana_gene ""OTTHUMG00000058766.2""; havana_transcript ""OTTHUMT00000441561.1"";"	ENST00000577863.1	LINC00670	Intergenic	ENSEMBL
p25416	0.539774	0.00456643	2.45933	down	37.9345	97.061	46.3581	143.775	61.6395	248.428	75.738	196.407	153.758	224.113	-1.35538	-1.63292	-2.0109	-1.37476	-0.543563	Not Detected	Detected	Detected	Detected	Detected	0	p25416	TCTTACTAAAGAATCAAACCGTTGTGTAATCCAGAGGAAGAGCATCCCTCATCCTGGCAG	NR_040081.1	6	+	75994729	76001580	76001580	76001580	3	"75994729,75999969,76000664,"	"75995025,76000054,76001580,"	LOC100506804	"ID=rna14942;Name=NR_040081.1;Parent=gene12444;Dbxref=GeneID:100506804,Genbank:NR_040081.1;gbkey=misc_RNA;product=uncharacterized LOC100506804;transcript_id=NR_040081.1|ID=gene12444;Name=LOC100506804;Dbxref=GeneID:100506804;description=uncharacterized LOC100506804;gbkey=Gene;gene=LOC100506804"	UCSC:uc010kbd.2		Divergent	RefSeq				ENST00000230461
p5311	0.539774	0.0425782	2.03199	down	98.853	223.024	41.3681	280.099	65.0946	139.657	107.884	182.52	225.527	277.563	-1.17384	-2.75935	-1.10127	-0.758581	-0.299515	Detected	Not Detected	Detected	Detected	Detected	0	p5311	TACAAGACTCTGCAAAGAAACCCGTGCACTTCCAAGTTCGTGGTGAAAGGAAAGACACTT	ENST00000558637.1	15	-	86293566	86296132	86296132	86296132	2	"86293566,86295994,"	"86293922,86296132,"	ENSG00000259762.1	"gene_id ""ENSG00000259762.1""; transcript_id ""ENST00000558637.1""; gene_type ""antisense""; gene_status ""NOVEL""; gene_name ""RP11-158M2.4""; transcript_type ""antisense""; transcript_status ""KNOWN""; transcript_name ""RP11-158M2.4-001""; level 2; tag ""basic""; havana_gene ""OTTHUMG00000172215.1""; havana_transcript ""OTTHUMT00000417351.1"";"	ENST00000558637.1		Divergent	ENSEMBL					ENST00000337975
p29588	0.539774	0.0425322	2.23077	down	2128.08	9970.99	1560.11	9936.27	4708.54	6035.59	900.525	4263.82	5734.42	6519.27	-2.22818	-2.67105	-0.358215	-2.24331	-0.185064	Detected	Detected	Detected	Detected	Detected	0	p29588	ATTCCTGTAGCACCTCTTCAAGTGAGATGGCAGACCACCTCAGGATGGAAATGTATTTCT	TCONS_00018436	10	-	10826417	10837007	10837007	10837007	4	"10826417,10828607,10834334,10836660,"	"10826632,10828718,10834488,10837007,"	XLOC_008730	Gene_id=XLOC_008730;Gene_name=linc-KIN-6;Transcript_id=TCONS_00018436;Transcript_name=linc-KIN-6;	XLOC_008730		Intergenic	HumanLincRNACatalog
p15392	0.539774	0.027502	2.17473	down	12556.6	16462.6	2282.11	9002.29	8697.02	11152.6	2043.15	8565.79	12431.2	46987.7	-0.390748	-1.97993	-0.358793	-2.06779	-1.91832	Detected	Detected	Detected	Detected	Detected	0	p15392	ACACCTAACTGTTTTGCATAACATAGGTGAGTAGTGACATTTTCCTTATCTTTTCCACTG	ENST00000594469.1	7	+	87848673	87906518	87906518	87906518	3	"87848673,87901077,87906270,"	"87848801,87901185,87906518,"	ENSG00000228113.3	"gene_id ""ENSG00000228113.3""; transcript_id ""ENST00000594469.1""; gene_type ""antisense""; gene_status ""NOVEL""; gene_name ""AC003991.3""; transcript_type ""antisense""; transcript_status ""KNOWN""; transcript_name ""AC003991.3-007""; level 2; tag ""RNA_Seq_supported_only""; tag ""basic""; havana_gene ""OTTHUMG00000153895.5""; havana_transcript ""OTTHUMT00000461492.1"";"	ENST00000594469.1		Antisense	ENSEMBL		"ENST00000380079, ENST00000265729"			ENST00000301959
p16513	0.539774	0.0170764	2.55912	down	231.836	909.909	11.0437	57.9338	262.021	844.159	97.8617	439.26	799.599	819.933	-1.97262	-2.39119	-1.68783	-2.16626	-0.0362287	Detected	Not Detected	Detected	Detected	Detected	0	p16513	GCTCCCTTGGAATTGCTACATATGATGATGTATTGATTCTGATAGACACAAAATAAACTG	ENST00000594708.1	9	-	72808912	72873782	72873782	72873782	4	"72808912,72831201,72833230,72872830,"	"72809471,72831337,72833401,72873782,"	ENSG00000268364.1	"gene_id ""ENSG00000268364.1""; transcript_id ""ENST00000594708.1""; gene_type ""antisense""; gene_status ""NOVEL""; gene_name ""RP11-373A9.3""; transcript_type ""antisense""; transcript_status ""KNOWN""; transcript_name ""RP11-373A9.3-001""; level 2; tag ""basic""; havana_gene ""OTTHUMG00000182521.1""; havana_transcript ""OTTHUMT00000462107.1"";"	ENST00000594708.1		Antisense	ENSEMBL		ENST00000377182		ENST00000361138
p6361	0.539774	0.0454465	2.12838	down	72.1767	524.557	85.0917	330.043	74.8812	180.8	181.628	231.288	264.697	350.9	-2.86149	-1.95557	-1.27172	-0.348707	-0.406714	Detected	Detected	Detected	Detected	Detected	0	p6361	TGTTGCACAATCACACCGATTCTTTGTCACTACTGAGTGCAGTGTTCTTAAGAATGGGGA	ENST00000565152.1	16	+	31207451	31208284	31208284	31208284	1	"31207451,"	"31208284,"	ENSG00000260060.1	"gene_id ""ENSG00000260060.1""; transcript_id ""ENST00000565152.1""; gene_type ""antisense""; gene_status ""NOVEL""; gene_name ""RP11-388M20.1""; transcript_type ""antisense""; transcript_status ""KNOWN""; transcript_name ""RP11-388M20.1-001""; level 2; tag ""basic""; havana_gene ""OTTHUMG00000176115.1""; havana_transcript ""OTTHUMT00000431524.1"";"	ENST00000565152.1		Intergenic	ENSEMBL
p5504	0.539774	0.0211186	2.49285	down	19.719	110.818	44.1989	220.444	34.1612	96.6732	50.4831	183.572	113.761	113.883	-2.49054	-2.31833	-1.50076	-1.86247	-0.0015536	Not Detected	Detected	Detected	Detected	Detected	0	p5504	TCTGCCGTTTATTTGACTTGCTTCATTAGACACAGTGCCATCATACCAAAATTAGAAAAA	ENST00000558846.1	15	+	39764903	39765805	39765805	39765805	2	"39764903,39765591,"	"39765419,39765805,"	ENSG00000259269.1	"gene_id ""ENSG00000259269.1""; transcript_id ""ENST00000558846.1""; gene_type ""processed_transcript""; gene_status ""NOVEL""; gene_name ""RP11-624L4.2""; transcript_type ""processed_transcript""; transcript_status ""KNOWN""; transcript_name ""RP11-624L4.2-002""; level 2; tag ""basic""; havana_gene ""OTTHUMG00000172480.1""; havana_transcript ""OTTHUMT00000418731.1"";"	ENST00000558846.1		Intergenic	ENSEMBL
p199	0.539774	0.0392524	2.58616	down	2944.64	9133.61	115.917	1623	1871.8	3240.09	726.617	1998.19	8484.75	14183.5	-1.63309	-3.80749	-0.791606	-1.45943	-0.74127	Detected	Detected	Detected	Detected	Detected	0	p199	AGGAGGGTGTCAACAATCTGTTCACTACCTGACCTAATGGAAGCTGAAAGTAGAAGAGAA	ENST00000458389.1	1	-	55314137	55316072	55316072	55316072	2	"55314137,55315732,"	"55314300,55316072,"	ENSG00000244324.1	"gene_id ""ENSG00000244324.1""; transcript_id ""ENST00000458389.1""; gene_type ""processed_transcript""; gene_status ""NOVEL""; gene_name ""RP11-67L3.6""; transcript_type ""processed_transcript""; transcript_status ""KNOWN""; transcript_name ""RP11-67L3.6-001""; level 2; tag ""basic""; havana_gene ""OTTHUMG00000040471.1""; havana_transcript ""OTTHUMT00000097389.1"";"	ENST00000458389.1		Antisense	ENSEMBL	ENST00000371269				ENST00000371273
p3283	0.539774	0.026561	2.85565	down	52.6975	582.428	12.3811	117.293	40.3367	228.425	28.6205	158.193	652.092	544.603	-3.46627	-3.2439	-2.50155	-2.46656	0.259869	Detected	Not Detected	Detected	Detected	Detected	0	p3283	GGCCATTTTTGATCCCAGAACAGTTTCTCATAGATTAGAAATATTGGAGTCTACACAAAA	ENST00000550334.1	12	-	72649460	72665771	72665771	72665771	3	"72649460,72658261,72665602,"	"72649554,72658401,72665771,"	ENSG00000236333.2	"gene_id ""ENSG00000236333.2""; transcript_id ""ENST00000550334.1""; gene_type ""processed_transcript""; gene_status ""NOVEL""; gene_name ""TRHDE-AS1""; transcript_type ""processed_transcript""; transcript_status ""PUTATIVE""; transcript_name ""TRHDE-AS1-005""; level 1; tag ""exp_conf""; havana_gene ""OTTHUMG00000150370.2""; havana_transcript ""OTTHUMT00000405387.1"";"	ENST00000550334.1	TRHDE-AS1	Divergent	ENSEMBL
p25851	0.539774	0.0149675	2.60271	down	99.2663	351.523	83.3952	527.406	93.2434	258.27	71.9466	262.995	260.686	308.153	-1.82424	-2.66088	-1.46981	-1.87004	-0.241335	Detected	Detected	Detected	Detected	Detected	0	p25851	TATTATGAAACAATGTTAGTAGGAGGAAGGTGAGAGCCTTCATTTTAACTGGGAGGACTT	uc001uxg.3	13	-	40100011	40107556	40107556	40107556	1	"40100011,"	"40107556,"	AK021977	"proteinID=;alignID=uc001uxg.3;kgID=uc001uxg.3;mRNA=AK021977;spID=;refseq=;protAcc=;description=Homo sapiens primary neuroblastoma cDNA, clone:Nbla03614, full insert sequence.;rfamAcc=;tRnaName=;"	uc001uxg.3		Intronic	UCSC			ENST00000379589
p34576_v4	0.539774	0.0206177	2.13604	down	40.1999	185.549	14.6982	25.0078	37.2606	71.4151	59.6572	211.961	76.3129	104.084	-2.20653	-0.766738	-0.938578	-1.82903	-0.447749	Detected	Not Detected	Detected	Detected	Detected	0	p34576_v4	GAAGTTTTATGCACAAGTCGGACAAGAAATGTGTTCTACATACGGCTCGGGAGCCAGCAA	ENST00000591283.1	17	+	75554223	75559325	75559325	75559325	3	"75554223,75556777,75557026,"	"75556678,75556925,75559325,"	ENSG00000267506.1	"gene_id ""ENSG00000267506.1""; transcript_id ""ENST00000591283.1""; gene_type ""lincRNA""; gene_status ""NOVEL""; gene_name ""RP11-13K12.1""; transcript_type ""lincRNA""; transcript_status ""KNOWN""; transcript_name ""RP11-13K12.1-002""; level 2; tag ""basic""; havana_gene ""OTTHUMG00000176089.5""; havana_transcript ""OTTHUMT00000438623.1"";"	TCONS_00025199;XLOC_012317;TCONS_00025130;XLOC_012317		Intergenic	ENSEMBL
p2216	0.539774	0.00200242	2.32882	down	78.7646	268.151	44.7504	101.216	134.603	305.407	36.0591	100.427	1129.83	1848.06	-1.76743	-1.17747	-1.18202	-1.47771	-0.709901	Detected	Not Detected	Detected	Detected	Detected	0	p2216	TCCCTTTAAAGAAAGCTACGTAGAAGCAGGATGAGTAAAAATTTACAAACTGAAACAGGA	ENST00000526935.1	11	-	22282754	22283802	22283802	22283802	2	"22282754,22283714,"	"22283182,22283802,"	ENSG00000255372.1	"gene_id ""ENSG00000255372.1""; transcript_id ""ENST00000526935.1""; gene_type ""antisense""; gene_status ""NOVEL""; gene_name ""CTD-3064C13.1""; transcript_type ""antisense""; transcript_status ""KNOWN""; transcript_name ""CTD-3064C13.1-001""; level 1; tag ""basic""; tag ""exp_conf""; havana_gene ""OTTHUMG00000166052.1""; havana_transcript ""OTTHUMT00000387617.1"";"	ENST00000526935.1	CTD-3064C13.1	Antisense	ENSEMBL		ENST00000324559
p19014	0.539774	0.00633054	2.34085	down	240.123	804.271	107.521	365.866	220.823	628.764	153.3	353.449	715.076	942.619	-1.74391	-1.7667	-1.50963	-1.20515	-0.398578	Detected	Detected	Detected	Detected	Detected	0	p19014	CCTAGAGATCTCATTAACGGAGAACAGACAGGATACAACATCAAGAGCGAAAGGGCAAAG	TCONS_00021975	13	-	39887793	39911240	39911240	39911240	2	"39887793,39910407,"	"39887913,39911240,"	XLOC_010576	Gene_id=XLOC_010576;Gene_name=linc-C13orf23-1;Transcript_id=TCONS_00021975;Transcript_name=linc-C13orf23-1;	XLOC_010576		Intergenic	HumanLincRNACatalog					ENST00000379589
p16511	0.539774	0.00584858	2.17266	down	167.192	271.098	31.5216	87.9273	45.2265	103.729	24.9258	89.2235	752.74	1232.5	-0.697304	-1.47997	-1.19758	-1.83979	-0.711366	Detected	Not Detected	Detected	Not Detected	Detected	0	p16511	AAGCCAAAGTTAGAATCCTTCTACGAAACTACAGGATTAAAATGGTGATTTTCTGAAGCA	ENST00000597919.1	9	-	72703218	72728782	72728782	72728782	2	"72703218,72728670,"	"72703410,72728782,"	ENSG00000204706.8	"gene_id ""ENSG00000204706.8""; transcript_id ""ENST00000597919.1""; gene_type ""antisense""; gene_status ""NOVEL""; gene_name ""RP11-195E11.2""; transcript_type ""antisense""; transcript_status ""KNOWN""; transcript_name ""RP11-195E11.2-009""; level 2; tag ""basic""; havana_gene ""OTTHUMG00000019986.3""; havana_transcript ""OTTHUMT00000462106.1"";"	ENST00000597919.1		Antisense	ENSEMBL		ENST00000377182
p11531	0.539774	0.0280567	2.04816	down	796.01	2315.11	647.792	3161.26	524.256	570.793	440	793.053	725.654	1731.15	-1.54022	-2.28689	-0.122696	-0.849911	-1.25438	Detected	Detected	Detected	Detected	Detected	0	p11531	AAATGCATTTAAAACCTTAAGGGGACCCAGCACTCCATCCAAGCTTATCTATGCAGCCTG	ENST00000492725.1	3	-	141637093	141637863	141637863	141637863	2	"141637093,141637577,"	"141637183,141637863,"	ENSG00000244124.1	"gene_id ""ENSG00000244124.1""; transcript_id ""ENST00000492725.1""; gene_type ""antisense""; gene_status ""NOVEL""; gene_name ""ATP1B3-AS1""; transcript_type ""antisense""; transcript_status ""KNOWN""; transcript_name ""ATP1B3-AS1-001""; level 2; tag ""basic""; havana_gene ""OTTHUMG00000159102.1""; havana_transcript ""OTTHUMT00000353298.1"";"	ENST00000492725.1	ATP1B3-AS1	Intronic	ENSEMBL			ENST00000466678
p40105_v4	0.539774	0.0140724	2.44552	down	296.737	1280.21	253.231	1184.99	438.659	999.018	308.638	933.749	1046.1	1261.21	-2.10913	-2.22635	-1.18741	-1.59712	-0.269791	Detected	Detected	Detected	Detected	Detected	0	p40105_v4	TCTAATTCCTTTACACTTGGGACCCACCCCTTGATAAAGGTTTTGGGTTTGCTGAGAGTG	XR_245233.2	chr3	+	61607729	61609795	61607729	61607729	3	"61607729,61608644,61609121,"	"61608218,61608814,61609795,"	none					RefSeq
p11934	0.539774	0.0144906	3.32709	down	23.3978	196.06	36.7181	235.418	47.3361	391.402	33.5762	169.932	291.73	320.941	-3.06685	-2.68066	-3.04764	-2.33945	-0.137678	Not Detected	Not Detected	Detected	Detected	Detected	0	p11934	TCTATTACCATAATAGCCATGGGAAACAGAAGGCACCTCAAATAAAGGTGGGGAAAAGAA	ENST00000466156.1	3	+	116428815	116435278	116435278	116435278	4	"116428815,116431201,116432885,116435034,"	"116429268,116431446,116432997,116435278,"	ENSG00000243197.2	"gene_id ""ENSG00000243197.2""; transcript_id ""ENST00000466156.1""; gene_type ""antisense""; gene_status ""NOVEL""; gene_name ""LSAMP-AS3""; transcript_type ""antisense""; transcript_status ""KNOWN""; transcript_name ""LSAMP-AS3-006""; level 2; tag ""basic""; havana_gene ""OTTHUMG00000159329.4""; havana_transcript ""OTTHUMT00000354804.1"";"	ENST00000466156.1	LSAMP-AS3	Intergenic	ENSEMBL
p39745_v4	0.539774	0.0349975	2.56237	down	8.39867	96.1759	9.88689	52.1391	44.0101	119.1	39.6709	129.053	90.5637	90.7956	-3.51744	-2.39878	-1.43626	-1.70181	-0.00368931	Not Detected	Not Detected	Detected	Detected	Detected	0	p39745_v4	CTACTCAACATATTTTTGGATATAATTTCAGTTGTCTCTGAAAATGTCTCCTCATCTGCC	XR_427043.1	chr2	+	67267677	67470493	67267677	67267677	4	"67267677,67269051,67456530,67470410,"	"67268197,67269203,67456627,67470493,"	none					RefSeq
p21622	0.539774	0.0396909	2.37928	down	253.103	511.238	46.5499	500.142	171.28	442.77	72.3167	202.09	574.869	747.898	-1.01427	-3.42549	-1.3702	-1.4826	-0.379608	Detected	Detected	Detected	Detected	Detected	0	p21622	AAATCGGAACTTTCTCTGGTGCGAGCTTTGCTTATAACTTTGGCATAGGGGACCAGGAAA	TCONS_00029143	21	-	40452683	40454027	40454027	40454027	2	"40452683,40453979,"	"40452865,40454027,"	XLOC_014083	Gene_id=XLOC_014083;Gene_name=linc-ERG-8;Transcript_id=TCONS_00029143;Transcript_name=linc-ERG-8;	XLOC_014083		Intergenic	HumanLincRNACatalog
p12330	0.539774	0.0336222	2.16215	down	456.049	665.228	83.0288	586.996	553.688	847.709	239.249	581.468	928.262	2205.43	-0.54466	-2.82167	-0.614496	-1.28118	-1.24845	Detected	Detected	Detected	Detected	Detected	0	p12330	TGCAGACAGTTCCCTCTCCAACACATGAGTCTATACAAATGGTCTCACCTGGCAACATAT	ENST00000508031.1	4	-	75881183	75895572	75895572	75895572	4	"75881183,75891953,75894700,75895496,"	"75882569,75892886,75894851,75895572,"	ENSG00000249717.1	"gene_id ""ENSG00000249717.1""; transcript_id ""ENST00000508031.1""; gene_type ""antisense""; gene_status ""NOVEL""; gene_name ""RP11-44F21.3""; transcript_type ""antisense""; transcript_status ""KNOWN""; transcript_name ""RP11-44F21.3-001""; level 2; tag ""basic""; havana_gene ""OTTHUMG00000160830.1""; havana_transcript ""OTTHUMT00000362506.1"";"	uc003hii.3;UCSC_3140_2546		Intronic	ENSEMBL			ENST00000307428
p17237	0.539774	0.0398013	2.28826	down	73.3547	167.104	34.5072	315.785	76.1011	172.478	35.3773	119.484	214.587	238.56	-1.18778	-3.19398	-1.18043	-1.75592	-0.152791	Detected	Not Detected	Detected	Detected	Detected	0	p17237	GTCACTATACCTGAAAAAACTTATTTGGCAGGGCAGCCATTCTACAATCTGCTTCAAGAG	ENST00000557073.1	X	+	119254461	119255772	119255772	119255772	3	"119254461,119254761,119255666,"	"119254590,119255049,119255772,"	ENSG00000258545.1	"gene_id ""ENSG00000258545.1""; transcript_id ""ENST00000557073.1""; gene_type ""processed_transcript""; gene_status ""KNOWN""; gene_name ""RP4-755D9.1""; transcript_type ""processed_transcript""; transcript_status ""KNOWN""; transcript_name ""RP4-755D9.1-003""; level 2; havana_gene ""OTTHUMG00000171158.1""; havana_transcript ""OTTHUMT00000411973.1"";"	ENST00000557073.1		Intergenic	ENSEMBL	ENST00000557073				ENST00000217999
p29587	0.539774	0.041466	2.34073	down	1452.33	6106.83	972.582	7847.96	3463.83	4864.64	658.295	3552.4	5587.68	6371.46	-2.07206	-3.01243	-0.489965	-2.43199	-0.189374	Detected	Detected	Detected	Detected	Detected	0	p29587	AGGATGGAAATGTATTTCTTCATCCCCCTCTCTACTTCCCTGTGACCTCCTGCAAATAAG	TCONS_00017927	10	-	10826401	10836877	10836877	10836877	4	"10826401,10828607,10834334,10836660,"	"10826812,10828698,10834488,10836877,"	XLOC_008730	Gene_id=XLOC_008730;Gene_name=linc-KIN-6;Transcript_id=TCONS_00017927;Transcript_name=linc-KIN-6;	XLOC_008730		Intergenic	HumanLincRNACatalog
p3570	0.539774	0.0299257	2.47796	down	341.855	1790.67	552.06	4188.22	1500.51	4584.69	420.201	2020.59	1321.95	1139.79	-2.38904	-2.92344	-1.61137	-2.26562	0.213904	Detected	Detected	Detected	Detected	Detected	0	p3570	GTATTTATCTGAACAGGATTTAATTTGAATGCGCAACTAGCCACAGATTACAGCTCAAAA	ENST00000538231.1	12	+	13100098	13101511	13101511	13101511	2	"13100098,13101128,"	"13100172,13101511,"	ENSG00000247498.3	"gene_id ""ENSG00000247498.3""; transcript_id ""ENST00000538231.1""; gene_type ""antisense""; gene_status ""NOVEL""; gene_name ""RP11-392P7.6""; transcript_type ""antisense""; transcript_status ""KNOWN""; transcript_name ""RP11-392P7.6-003""; level 2; tag ""basic""; havana_gene ""OTTHUMG00000168719.2""; havana_transcript ""OTTHUMT00000400753.1"";"	ENST00000538231.1		Intronic	ENSEMBL			ENST00000396333
p25939	0.539774	0.00904754	3.70365	down	218.728	630.836	59.713	694.094	494.805	959.771	117.614	786.834	1999.82	7928.23	-1.52813	-3.53901	-0.95583	-2.74201	-1.98713	Detected	Detected	Detected	Detected	Detected	0	p25939	CCCAAGCCTCCAAAAAACAGCAATTTTCATTTTGTGTCCATATATTCCCTTCTAATCATT	uc021ssa.1	15	-	80491137	80492976	80492976	80492976	1	"80491137,"	"80492976,"	AK124939	"proteinID=;alignID=uc021ssa.1;kgID=uc021ssa.1;mRNA=AK124939;spID=;refseq=;protAcc=;description=Homo sapiens cDNA FLJ42949 fis, clone BRSTN2006583.;rfamAcc=;tRnaName=;"	uc021ssa.1		Intergenic	UCSC
p29284	0.539774	0.0390703	3.06141	down	380.877	834.829	52.6177	1282.43	612.895	1307.68	230.787	942.133	801.894	1898.77	-1.13216	-4.60718	-1.0933	-2.02937	-1.24358	Detected	Not Detected	Detected	Detected	Detected	0	p29284	AATGAAGAAAGGGTTCCATTTAGGCATTTGCAAATATTCGATGGCATCATGAAAAGACAA	ENST00000564492.1	20	-	22541190	22559280	22559280	22559280	4	"22541190,22547320,22548431,22559147,"	"22545754,22547443,22548523,22559280,"	ENSG00000259974.1	"gene_id ""ENSG00000259974.1""; transcript_id ""ENST00000564492.1""; gene_type ""processed_transcript""; gene_status ""KNOWN""; gene_name ""LINC00261""; transcript_type ""ambiguous_orf""; transcript_status ""KNOWN""; transcript_name ""LINC00261-003""; level 2; tag ""basic""; havana_gene ""OTTHUMG00000046240.1""; havana_transcript ""OTTHUMT00000106574.1"";"	NR_001558;RefSeq_260_4911;TCONS_00028018;XLOC_013684;TCONS_00027846;XLOC_013684	LINC00261	Intergenic	ENSEMBL					ENST00000319993
p18293	0.539774	0.00281994	2.12267	down	29.4537	74.1578	55.1022	170.042	58.3166	105.256	61.542	138.509	159.62	251.003	-1.33215	-1.62571	-0.851916	-1.17033	-0.653063	Not Detected	Detected	Detected	Detected	Detected	0	p18293	CTCACCAGCTACAAGAAGCAAAGAACGAATTGCAATTCATTTTTGTGCTCTAGGACCCGG	TCONS_00019615	11	-	35086672	35095505	35095505	35095505	2	"35086672,35095463,"	"35086860,35095505,"	XLOC_009415	Gene_id=XLOC_009415;Gene_name=linc-APIP-1;Transcript_id=TCONS_00019615;Transcript_name=linc-APIP-1;	XLOC_009415		Intergenic	HumanLincRNACatalog
p14769	0.539774	0.0166229	2.11862	down	138.412	428.842	53.1851	218.723	108.925	159.365	56.6885	144.791	307.025	426.961	-1.63148	-2.04001	-0.548999	-1.35285	-0.475746	Detected	Detected	Detected	Detected	Detected	0	p14769	AAGCTGTAACATACTTCATTGATTTCCTCACCCTTTTCGGCTCTGTTTTACTATATCCCC	ENST00000449282.1	6	+	152867067	152868109	152868109	152868109	2	"152867067,152867523,"	"152867195,152868109,"	ENSG00000233464.1	"gene_id ""ENSG00000233464.1""; transcript_id ""ENST00000449282.1""; gene_type ""antisense""; gene_status ""NOVEL""; gene_name ""RP11-133I21.2""; transcript_type ""antisense""; transcript_status ""KNOWN""; transcript_name ""RP11-133I21.2-001""; level 2; tag ""basic""; havana_gene ""OTTHUMG00000015847.1""; havana_transcript ""OTTHUMT00000042744.1"";"	ENST00000449282.1		Intronic	ENSEMBL			"ENST00000341594, ENST00000367255, ENST00000367253"
p2654	0.539774	0.0187255	2.40579	down	67.008	83.7175	9.7512	51.9689	45.9555	157.853	18.8323	76.5222	126.443	228.632	-0.321197	-2.414	-1.78027	-2.02267	-0.854537	Detected	Not Detected	Detected	Not Detected	Detected	0	p2654	CCTATCTCCTATATTGTATCCTCATCATGGTCTCAATAAACCCACTTGGAAGATGCCCAT	ENST00000527726.1	11	+	11591630	11595329	11595329	11595329	2	"11591630,11595071,"	"11591744,11595329,"	ENSG00000255462.1	"gene_id ""ENSG00000255462.1""; transcript_id ""ENST00000527726.1""; gene_type ""antisense""; gene_status ""NOVEL""; gene_name ""RP11-483L5.1""; transcript_type ""antisense""; transcript_status ""KNOWN""; transcript_name ""RP11-483L5.1-001""; level 1; tag ""basic""; tag ""exp_conf""; havana_gene ""OTTHUMG00000165678.1""; havana_transcript ""OTTHUMT00000385771.1"";"	ENST00000527726.1		Intronic	ENSEMBL			ENST00000227756
p28334	0.539774	0.0468202	2.61378	down	505.31	1633.71	68.2529	1166.05	1127.36	2008.5	180.896	898.12	2662.17	3402.62	-1.69291	-4.0946	-0.833168	-2.31175	-0.354042	Detected	Detected	Detected	Detected	Detected	0	p28334	AGCCTAGGATGTGTTCTATCTGCATTCCTGCTTAGATTCTGCATGACTTCTCCTGTCCAT	ASO1629	None	None	None	None	None	None	None	None	None	ASO1629	"Accession=AF007835;Description=Homo sapiens LNCaP mRNA, putative 3'UTR sequence."	asoverlaps_944_504		Antisense	RNAdb
p28770	0.539774	0.00199396	3.21877	down	398.993	1766.04	108.477	543.271	789.55	1556.31	209.928	827.949	1383.17	3769.73	-2.14609	-2.32429	-0.979026	-1.97965	-1.44648	Detected	Detected	Detected	Detected	Detected	0	p28770	CAAGACAGCTCAGAGTCAACTTTTACTACCTTTTCCCTTAACCTTGCATTTCAATAATAC	LIT2048	None	None	None	None	None	None	None	None	None	LIT2048	"Accession=CYP4Z2P;Description=Homo sapiens cytochrome P450 4Z2 pseudogene (CYP4Z2P), misc RNA"	LIT2048		Intergenic	RNAdb
p14692	0.539774	0.0331442	2.02178	down	224.73	325.127	33.7351	156.116	213.12	346.261	48.3051	189.653	358.019	514.704	-0.532814	-2.2103	-0.700191	-1.97311	-0.523707	Detected	Not Detected	Detected	Detected	Detected	0	p14692	ATAAGTCCTTCTGCAGAGCCAAGACCTTGTTCACTTTTCCTTACCATATCTTGGAGGTGG	ENST00000518570.1	6	+	119255949	119352706	119352706	119352706	3	"119255949,119327647,119352569,"	"119256155,119327775,119352706,"	ENSG00000253194.1	"gene_id ""ENSG00000253194.1""; transcript_id ""ENST00000518570.1""; gene_type ""antisense""; gene_status ""NOVEL""; gene_name ""RP11-351A11.1""; transcript_type ""antisense""; transcript_status ""KNOWN""; transcript_name ""RP11-351A11.1-001""; level 2; tag ""basic""; havana_gene ""OTTHUMG00000164916.1""; havana_transcript ""OTTHUMT00000380900.1"";"	ENST00000518570.1		Antisense	ENSEMBL		"ENST00000352896, ENST00000316316, ENST00000522284"
p1349	0.539774	0.0108442	2.12031	down	319.334	877.289	44.8532	108.185	380.113	467.528	74.5926	275.617	687.004	1385.42	-1.45798	-1.27022	-0.298625	-1.88556	-1.01194	Detected	Not Detected	Detected	Detected	Detected	0	p1349	GAAGTTTCTCTCCCACTGGGTATGTCCGGTCCTTCTTCTCAAACTCATCGTCGAAGAGGG	ENST00000421166.1	1	+	205904255	205904896	205904896	205904896	2	"205904255,205904735,"	"205904324,205904896,"	ENSG00000227687.1	"gene_id ""ENSG00000227687.1""; transcript_id ""ENST00000421166.1""; gene_type ""antisense""; gene_status ""NOVEL""; gene_name ""RP4-681L3.2""; transcript_type ""antisense""; transcript_status ""KNOWN""; transcript_name ""RP4-681L3.2-001""; level 2; tag ""basic""; havana_gene ""OTTHUMG00000041669.1""; havana_transcript ""OTTHUMT00000099672.1"";"	ENST00000421166.1		Antisense	ENSEMBL		ENST00000367134
p28922	0.539774	0.015399	2.44835	down	376.759	1542.96	1199.82	6906.25	1329.96	2272.73	924.697	1485.72	2479.52	5950.19	-2.03399	-2.52509	-0.773038	-0.684109	-1.26287	Detected	Detected	Detected	Detected	Detected	0	p28922	TGCCCATTTCTTTTGCTTTATCTGTAGGACATGGGCTGTTTTTAAAGAACCTCACAAATG	SPRY4-IT1|AK024556.1	None	None	None	None	None	None	None	None	None	SPRY4-IT1|AK024556.1	"Characteristics ""Single exon ~700 nt transcript expressed in sense direction from the 2nd intron in SPRY4.. Contains a SINE at 5' end.. Secondary structure predicted to contain several long hairpins and multiple pseudoknots. "";Expression ""Expression significantly up-regulated in melanoma cell lines and patient tumour samples (both primary and metastatic) compared to melanocytes and keratinocy…	SPRY4-IT1|AK024556.1		Intronic	lncRNAdb
p27136	0.539774	0.0493537	2.18178	down	961.104	1643.14	22.7871	183.281	879.476	926.667	118.837	601.127	1256.49	2883.89	-0.77369	-3.00777	-0.0754075	-2.33869	-1.19861	Detected	Not Detected	Detected	Detected	Detected	0	p27136	GTGGAAACAAATTCTAATCAGGTAGCTGATAAATGCTCAGCTAGCGAGAGCAATTGAAAT	uc.335-	12	-	16715413	16715627	16715627	16715627	1	"16715413,"	"16715627,"	uc.335-	uc.335-	uc.335-		Intronic	UCR			ENST00000261169
p2689	0.539774	0.00271991	3.59181	down	93.7625	246.66	9.38635	53.1637	56.1529	215.395	9.25484	62.2192	228.264	535.921	-1.39544	-2.50181	-1.93956	-2.74908	-1.23132	Detected	Not Detected	Detected	Not Detected	Detected	0	p2689	TGTTTGACTGAACTCTCTGGTGATTCTAGTCAACTGGAACTTCAGCACTCCAGTTCTGTC	ENST00000531798.1	11	+	26210669	26229894	26229894	26229894	2	"26210669,26229592,"	"26210877,26229894,"	ENSG00000255243.1	"gene_id ""ENSG00000255243.1""; transcript_id ""ENST00000531798.1""; gene_type ""processed_transcript""; gene_status ""PUTATIVE""; gene_name ""CTD-2507G9.1""; transcript_type ""processed_transcript""; transcript_status ""PUTATIVE""; transcript_name ""CTD-2507G9.1-001""; level 2; tag ""basic""; havana_gene ""OTTHUMG00000166095.1""; havana_transcript ""OTTHUMT00000387805.1"";"	ENST00000531798.1	CTD-2507G9.1	Intergenic	ENSEMBL
p10232	0.539774	0.0443886	2.69893	down	144.858	1407.17	25.6234	419.812	575.516	1048.72	104.586	563.361	1019.56	1068.51	-3.28008	-4.03421	-0.865705	-2.42937	-0.067659	Detected	Not Detected	Detected	Detected	Detected	0	p10232	GTGTGTTTCCTAAAGAGTGTCATTTTTTGGAAAGATAACATGGGGCACAAAGTAACATAA	ENST00000416344.1	2	+	211325198	211333970	211333970	211333970	3	"211325198,211333228,211333405,"	"211325267,211333308,211333970,"	ENSG00000234281.1	"gene_id ""ENSG00000234281.1""; transcript_id ""ENST00000416344.1""; gene_type ""antisense""; gene_status ""NOVEL""; gene_name ""AC007970.1""; transcript_type ""antisense""; transcript_status ""KNOWN""; transcript_name ""AC007970.1-003""; level 2; tag ""basic""; havana_gene ""OTTHUMG00000154735.1""; havana_transcript ""OTTHUMT00000336825.1"";"	ENST00000416344.1		Intronic	ENSEMBL			ENST00000443314
p37700_v4	0.539774	0.0095861	2.05517	down	85.4607	237.052	32.4203	96.6865	60.6619	148.305	99.1363	211.974	486.088	564.988	-1.47187	-1.57642	-1.28971	-1.0964	-0.217004	Detected	Not Detected	Detected	Detected	Detected	0	p37700_v4	AAATCAGCTGGGATTGTACTCAGTAGAATCCTTGGACACAATAAAGCAAATAGAGTATTA	ENST00000607296.1	chr5	+	74659584	74660067	74660067	74660067	1	"74659584,"	"74660067,"	ENSG00000271815.1	"gene_id ""ENSG00000271815.1""; transcript_id ""ENST00000607296.1""; gene_type ""lincRNA""; gene_status ""NOVEL""; gene_name ""CTD-2235C13.3""; transcript_type ""lincRNA""; transcript_status ""KNOWN""; transcript_name ""CTD-2235C13.3-001""; level 2; tag ""basic""; havana_gene ""OTTHUMG00000185529.1""; havana_transcript ""OTTHUMT00000470658.1"";"				ENSEMBL
p22342	0.539774	0.0478553	2.49932	down	192.276	1955.78	51.9441	676.522	378.562	840.718	70.2083	810.21	1224.77	950.534	-3.3465	-3.70311	-1.15109	-3.52858	0.365704	Detected	Detected	Detected	Detected	Detected	0	p22342	TTGTGAAGAAACTCATTACGGAATTTTCTCCAATACATAGGCAAAAGAAGTGGCTGTTAT	TCONS_00008572	4	-	128015619	128016504	128016504	128016504	2	"128015619,128016258,"	"128015631,128016504,"	XLOC_004067	Gene_id=XLOC_004067;Gene_name=linc-ANKRD50-5;Transcript_id=TCONS_00008572;Transcript_name=linc-ANKRD50-5;	XLOC_004067		Intergenic	HumanLincRNACatalog
p21915	0.539774	0.0458013	2.67239	down	69.0153	1086.38	8.74261	217.212	62.1285	254.451	25.6153	128.664	919.992	694.88	-3.97647	-4.63489	-2.03406	-2.32853	0.404856	Detected	Not Detected	Detected	Not Detected	Detected	0	p21915	AGGGTCTGAAGTGAGACAACTCGTGTCACAGTGTTTTCAAACTTGAGAATGAAGAGAAGA	TCONS_00007242	3	-	117401837	117407557	117407557	117407557	2	"117401837,117407353,"	"117401846,117407557,"	XLOC_003223	Gene_id=XLOC_003223;Gene_name=linc-LSAMP-1;Transcript_id=TCONS_00007242;Transcript_name=linc-LSAMP-1;	XLOC_003223		Intergenic	HumanLincRNACatalog
