# Supplementary material for: lnc-REG3G-3-1/miR-215-3p Promotes Brain Metastasis of Lung Adenocarcinoma by Regulating Leptin and SLC2A5
Source: Front Oncol. 2020 Aug 12;10:1344. doi: 10.3389/fonc.2020.01344 (PMC7434858; doi:10.3389/fonc.2020.01344)
Supplement: Supplementary file 6 [file Table_6.XLS]

## Sheet: mRNA
Conventional screening criteria for differential genes are as follows: FC (abs) is more than 2.0 times, and the greater the multiple of FC (abs) value, the greater the difference between the two samples.If the biological repeat ≥3 times, the screening criteria are: FC (abs) is more than 2.0 times, and p≤0.05. The greater the multiple of FC (abs) value, the greater the difference between the two s…
ProbeName	p (Corr)	p	FC (abs)	Regulation	2002Cvs2002P:rProcessedSignal(raw)	2002Cvs2002P:gProcessedSignal(raw)	1703Cvs1703P:rProcessedSignal(raw)	1703Cvs1703P:gProcessedSignal(raw)	1101Cvs1101P:rProcessedSignal(raw)	1101Cvs1101P:gProcessedSignal(raw)	0801Cvs0801P:rProcessedSignal(raw)	0801Cvs0801P:gProcessedSignal(raw)	1201Cvs1201P:rProcessedSignal(raw)	1201Cvs1201P:gProcessedSignal(raw)	2002Cvs2002P:cy5ByCy3Signal(normalized)	1703Cvs1703P:cy5ByCy3Signal(normalized)	1101Cvs1101P:cy5ByCy3Signal(normalized)	0801Cvs0801P:cy5ByCy3Signal(normalized)	1201Cvs1201P:cy5ByCy3Signal(normalized)	2002Cvs2002P:FEFlags	1703Cvs1703P:FEFlags	1101Cvs1101P:FEFlags	0801Cvs0801P:FEFlags	1201Cvs1201P:FEFlags	ControlType	mRNA_ProbeName	ProbeID	PrimaryAccession	RefSeqAccession	GenbankAccession	UniGeneID	EntrezGeneID	GeneSymbol	GeneName	EnsemblID	TIGRID	GO	Description	GenomicCoordinates	Cytoband	Sequence
A_33_P3256848	0.539774	0.0497332	2.57759	up	990.176	549.767	1665.15	523.718	1366.94	469.823	2506.33	597.765	1032.41	1282.41	0.848866	1.66879	1.54076	2.06793	-0.312849	Detected	Detected	Detected	Detected	Detected	0	A_33_P3256848	A_33_P3256848	NM_021641	NM_021641	NM_021641	Hs.594351	8038	ADAM12	ADAM metallopeptidase domain 12	ENST00000368676	THC2487430	GO:0004222(metalloendopeptidase activity)|GO:0005515(protein binding)|GO:0005576(extracellular region)|GO:0005654(nucleoplasm)|GO:0005739(mitochondrion)|GO:0005886(plasma membrane)|GO:0006508(proteolysis)|GO:0007155(cell adhesion)|GO:0007173(epidermal growth factor receptor signaling pathway)|GO:0007520(myoblast fusion)|GO:0008237(metallopeptidase activity)|GO:0008270(zinc ion binding)|GO:0016021…	"Homo sapiens ADAM metallopeptidase domain 12 (ADAM12), transcript variant 2, mRNA [NM_021641]"	chr10:127731711-127731652	hs|10q26.2	AACAACAGGAAGAACTGCCACTGCGAGGCCCACTGGGCACCTCCCTTCTGTGACAAGTTT
A_33_P3336720	0.539774	0.0316219	2.32335	up	278.274	88.7755	119.913	91.7899	262.374	101.546	231.209	66.8689	94.1594	83.0086	1.64827	0.385582	1.3695	1.78979	0.181844	Detected	Not Detected	Detected	Detected	Detected	0	A_33_P3336720	A_33_P3336720	NM_021175	NM_021175	NM_021175	Hs.8821	57817	HAMP	hepcidin antimicrobial peptide	ENST00000598398	THC2478089	GO:0005179(hormone activity)|GO:0005576(extracellular region)|GO:0006879(cellular iron ion homeostasis)|GO:0006955(immune response)|GO:0031640(killing of cells of other organism)|GO:0042742(defense response to bacterium)|GO:0045179(apical cortex)|GO:0050832(defense response to fungus)	"Homo sapiens hepcidin antimicrobial peptide (HAMP), mRNA [NM_021175]"	chr19:35775986-35776045	hs|19q13.12	ATTCCTGCTGCCCCAGAACATAGGTCTTGGAATAAAATGGCTGGTTCTTTTGTTTTCCAA
A_33_P3250555	0.539774	0.0455648	2.40954	up	98.721	50.9698	641.351	115.332	169.799	114.299	157.37	107.599	115.875	72.339	0.953716	2.47532	0.571012	0.548494	0.679728	Not Detected	Not Detected	Detected	Detected	Detected	0	A_33_P3250555	A_33_P3250555	ENST00000584090		AF295728		102723882	LOC102723882	uncharacterized LOC102723882	ENST00000584090	THC2484664		long intergenic non-protein coding RNA 470 [Source:HGNC Symbol;Acc:HGNC:1225] [ENST00000584090]	chr18:1278629-1278570	hs|18p11.32	ACACCCCTACTCTGTCCAGACCCAACTGTCAACAGAAGCCAAAGCCATCTGGAGGAGCAT
A_23_P7313	0.539774	0.0229921	69.1722	up	11196.4	289.993	31569.8	723.477	7411.48	930.407	41753.3	164.312	1049.32	681.376	5.27087	5.44745	2.99383	7.98931	0.622936	Detected	Detected	Detected	Detected	Detected	0	A_23_P7313	A_23_P7313	NM_001040058	NM_001040058	NM_001040058	Hs.313	6696	SPP1	secreted phosphoprotein 1	ENST00000360804	THC2522399	GO:0001649(osteoblast differentiation)|GO:0005125(cytokine activity)|GO:0005515(protein binding)|GO:0005576(extracellular region)|GO:0005615(extracellular space)|GO:0006954(inflammatory response)|GO:0007155(cell adhesion)|GO:0007566(embryo implantation)|GO:0010811(positive regulation of cell-substrate adhesion)|GO:0022617(extracellular matrix disassembly)|GO:0030198(extracellular matrix organizat…	"Homo sapiens secreted phosphoprotein 1 (SPP1), transcript variant 1, mRNA [NM_001040058]"	chr4:88903920-88903979	hs|4q22.1	TTCCACAGCCATGAATTTCACAGCCATGAAGATATGCTGGTTGTAGACCCCAAAAGTAAG
A_23_P85922	0.539774	0.0421709	2.04537	up	370.683	255.608	1303.09	375.973	417.555	316.006	753.236	272.784	309.459	251.979	0.536251	1.79324	0.402012	1.46534	0.296446	Detected	Detected	Detected	Detected	Detected	0	A_23_P85922	A_23_P85922	NM_181809	NM_181809	NM_181809	Hs.472497	353500	BMP8A	bone morphogenetic protein 8a		THC2486247	GO:0001503(ossification)|GO:0002024(diet induced thermogenesis)|GO:0005125(cytokine activity)|GO:0005160(transforming growth factor beta receptor binding)|GO:0005615(extracellular space)|GO:0008083(growth factor activity)|GO:0010862(positive regulation of pathway-restricted SMAD protein phosphorylation)|GO:0030509(BMP signaling pathway)|GO:0040007(growth)|GO:0042981(regulation of apoptotic proces…	"Homo sapiens bone morphogenetic protein 8a (BMP8A), mRNA [NM_181809]"	chr1:39994944-39995003	hs|1p34.3	TAGAGGTGCTGCTGTATTTACCTGAGAGCTATGCTTTTCATCGAAAACCTAAACGTGATC
A_23_P78980	0.539774	0.0396647	7.11646	up	2614.57	138.246	2004.6	188.478	187.845	110.723	277.183	123.582	385.48	184.019	4.24126	3.41084	0.762579	1.16537	1.0668	Detected	Detected	Detected	Detected	Detected	0	A_23_P78980	A_23_P78980	NM_014256	NM_014256	NM_014256	Hs.69009	10331	B3GNT3	"UDP-GlcNAc:betaGal beta-1,3-N-acetylglucosaminyltransferase 3"	ENST00000318683	NP1200580	"GO:0000139(Golgi membrane)|GO:0005887(integral to plasma membrane)|GO:0005975(carbohydrate metabolic process)|GO:0006493(protein O-linked glycosylation)|GO:0008378(galactosyltransferase activity)|GO:0008532(N-acetyllactosaminide beta-1,3-N-acetylglucosaminyltransferase activity)|GO:0009405(pathogenesis)|GO:0016266(O-glycan processing)|GO:0018146(keratan sulfate biosynthetic process)|GO:0030203(g…	"Homo sapiens UDP-GlcNAc:betaGal beta-1,3-N-acetylglucosaminyltransferase 3 (B3GNT3), mRNA [NM_014256]"	chr19:17923824-17923883	hs|19p13.11	CCAGTCAAGCTTCACAGGCATTGTGATGGGGCAGCCTTGGGGAATATAAAATTTTGTGAA
A_23_P160159	0.539774	0.0407391	3.26673	up	218.122	204.834	237.792	82.199	489.137	92.3232	549.569	98.7527	116.227	76.8352	0.0906843	1.53251	2.40547	2.47641	0.597107	Detected	Not Detected	Detected	Detected	Detected	0	A_23_P160159	A_23_P160159	NM_003039	NM_003039	NM_003039	Hs.530003	6518	SLC2A5	"solute carrier family 2 (facilitated glucose/fructose transporter), member 5"	ENST00000377424	THC2467315	GO:0005353(fructose transmembrane transporter activity)|GO:0005355(glucose transmembrane transporter activity)|GO:0005886(plasma membrane)|GO:0005975(carbohydrate metabolic process)|GO:0008645(hexose transport)|GO:0009405(pathogenesis)|GO:0015755(fructose transport)|GO:0015758(glucose transport)|GO:0016021(integral to membrane)|GO:0016324(apical plasma membrane)|GO:0044281(small molecule metaboli…	"Homo sapiens solute carrier family 2 (facilitated glucose/fructose transporter), member 5 (SLC2A5), transcript variant 1, mRNA [NM_003039]"	chr1:9097229-9097170	hs|1p36.23	GGGGCCATGGGCATTTGTTTAGAGCCAAATTCATCCTCTTACCAGATCCTTTTCCAGAAA
A_23_P413760	0.539774	0.0441224	2.34907	up	525.692	288.544	769.325	200.61	916.876	257.481	840.857	567.396	197.596	188.972	0.865429	1.9392	1.83226	0.567506	0.0643802	Detected	Detected	Detected	Detected	Detected	0	A_23_P413760	A_23_P413760	NM_175080	NM_175080	NM_175080	Hs.731607	5026	P2RX5	"purinergic receptor P2X, ligand gated ion channel, 5"	ENST00000547933	THC2489908	GO:0001614(purinergic nucleotide receptor activity)|GO:0004888(transmembrane signaling receptor activity)|GO:0004931(extracellular ATP-gated cation channel activity)|GO:0005216(ion channel activity)|GO:0005524(ATP binding)|GO:0005639(integral to nuclear inner membrane)|GO:0005887(integral to plasma membrane)|GO:0006810(transport)|GO:0006812(cation transport)|GO:0007165(signal transduction)|GO:000…	"Homo sapiens purinergic receptor P2X, ligand gated ion channel, 5 (P2RX5), transcript variant 2, mRNA [NM_175080]"	chr17:3599255-3599196	hs|17p13.2	CTACAAGACCGAGAAGTATGTCATCGCCAAGAACAAGAAGGTGGGCCTGCTGTACCGGCT
A_21_P0003915	0.539774	0.038325	2.74482	up	4230.2	745.822	837.239	371.955	1119.64	405.47	859.136	418.453	608.938	617.044	2.50382	1.17051	1.46537	1.03782	-0.0190776	Detected	Detected	Detected	Detected	Detected	0	A_21_P0003915	A_21_P0003915	NR_125934	NR_125934	NR_125934		102723766	LOC102723766	uncharacterized LOC102723766	ENST00000610683	THC2612998		"Homo sapiens uncharacterized LOC102723766 (LOC102723766), transcript variant 2, long non-coding RNA [NR_125934]"	chr4:185303343-185297695	hs|4q35.1	GTCTGTCACACCTCAGGAAACCTGCCAGGAATACCAAAGGGAGTGAAAAATCCAAGGAAT
A_21_P0003813	0.539774	0.0488698	4.50382	up	944.609	162.569	305.752	39.4966	434.046	77.0866	228.045	86.0421	100.563	146.518	2.53867	2.95256	2.4933	1.40621	-0.542984	Detected	Not Detected	Not Detected	Detected	Detected	0	A_21_P0003813	A_21_P0003813	NR_125933	NR_125933	NR_125933	Hs.432281	102723766	LOC102723766	uncharacterized LOC102723766	ENST00000610683	THC2621589		"Homo sapiens uncharacterized LOC102723766 (LOC102723766), transcript variant 1, long non-coding RNA [NR_125933]"	chr4:185287018-185286780	hs|4q35.1	ACTTATAGTCCTGATAAGAACTTCCACCAGAATTCCAGATAAGGCAGCACAGGCCTTGCT
A_24_P5550	0.539774	0.0432455	2.01384	up	3303.67	1296.56	4168.67	1325.61	2396.68	1158.25	1576.36	1214.77	2400.35	2377.66	1.34938	1.65294	1.04909	0.375917	0.0137053	Detected	Detected	Detected	Detected	Detected	0	A_24_P5550	A_24_P5550	NM_024297	NM_024297	NM_024297	Hs.644724	79142	PHF23	PHD finger protein 23	ENST00000613632	THC2625757	GO:0008270(zinc ion binding)	"Homo sapiens PHD finger protein 23 (PHF23), transcript variant 1, mRNA [NM_024297]"	chr17:7139861-7139802	hs|17p13.1	GAGAAGATGAAGCTCAAGGACTCTCTCTTTGATCTGGATGGGCCCAAAGTGGCATCTCCT
A_23_P82299	0.539774	0.0378997	2.01239	up	434.839	293.956	707.274	188.216	181.514	137.394	360.146	165.609	454.481	341.934	0.564883	1.90988	0.401758	1.1208	0.410502	Detected	Detected	Detected	Detected	Detected	0	A_23_P82299	A_23_P82299	NM_145030	NM_145030	NM_145030	Hs.413359	221908	PPP1R35	"protein phosphatase 1, regulatory subunit 35"	ENST00000476185	THC2470910	GO:0004864(protein phosphatase inhibitor activity)|GO:0010923(negative regulation of phosphatase activity)|GO:0019902(phosphatase binding)	"Homo sapiens protein phosphatase 1, regulatory subunit 35 (PPP1R35), mRNA [NM_145030]"	chr7:100032975-100032916	hs|7q22.1	AGATCCCTGGAGGGCTAGTTCGTATTTTTGTGTTAAACTATTTGTTAGAATAAAGTAATT
A_23_P150935	0.539774	0.0244178	3.66103	up	332.896	99.7341	1323.44	143.669	170.563	88.5163	196.89	104.165	217.785	112.346	1.73891	3.20347	0.946292	0.918517	0.954954	Detected	Not Detected	Detected	Detected	Detected	0	A_23_P150935	A_23_P150935	NM_005480	NM_005480	NM_005480	Hs.524399	10024	TROAP	trophinin associated protein	ENST00000257909	THC2496056	GO:0005515(protein binding)|GO:0005737(cytoplasm)|GO:0007155(cell adhesion)	"Homo sapiens trophinin associated protein (TROAP), transcript variant 1, mRNA [NM_005480]"	chr12:49725416-49725475	hs|12q13.12	TGCCCTGCCGTACTTCTTCCTTTTAGCCCTTATTTATTGTCGGTCTGCCCATGGGACTGG
A_21_P0006340	0.539774	0.0320747	2.10053	up	444.116	169.302	187.143	54.133	263.062	154.053	182.173	109.743	419.877	398.094	1.39134	1.78956	0.771972	0.731181	0.0768564	Detected	Not Detected	Detected	Detected	Detected	0	A_21_P0006340	A_21_P0006340	ENST00000412339							ENST00000412339	THC2690943			chr9:6704585-6704644	hs|9p24.1	AGTGTTTGATCCCCATCCTCGCAGCTCTCTAGAGGACCAGAGTTGGCGGTGCAGCCCAGC
A_32_P221799	0.539774	0.0340079	5.48124	up	1159.72	505.182	3963.93	229.835	640.06	180.767	468.872	273.705	1463	560.569	1.1989	4.10826	1.82408	0.776572	1.38397	Detected	Detected	Detected	Detected	Detected	0	A_32_P221799	A_32_P221799	NM_003514	NM_003514	NM_003514	Hs.134999	8336	HIST1H2AM	"histone cluster 1, H2am"		THC2478312	GO:0000786(nucleosome)|GO:0003677(DNA binding)|GO:0005515(protein binding)|GO:0005634(nucleus)|GO:0008150(biological_process)|GO:0019899(enzyme binding)|GO:0046982(protein heterodimerization activity)|GO:0070062(extracellular vesicular exosome)	"Homo sapiens histone cluster 1, H2am (HIST1H2AM), mRNA [NM_003514]"	chr6:27860566-27860507	hs|6p22.1	CTGAGAGCCACCACAAAGCTAAGGGCAAGTAAGGGCTGAACTTTAAAAATGTAAACTTAC
A_23_P91764	0.539774	0.010235	2.03504	up	342.592	130.013	325.707	157.603	518.488	214.838	711.445	369.793	166.195	146.267	1.39784	1.04727	1.27106	0.944032	0.184281	Detected	Detected	Detected	Detected	Detected	0	A_23_P91764	A_23_P91764	NM_052945	NM_052945	NM_052945	Hs.344088	115650	TNFRSF13C	"tumor necrosis factor receptor superfamily, member 13C"	ENST00000291232	THC2485016	GO:0001782(B cell homeostasis)|GO:0002636(positive regulation of germinal center formation)|GO:0009897(external side of plasma membrane)|GO:0016021(integral to membrane)|GO:0030890(positive regulation of B cell proliferation)|GO:0031295(T cell costimulation)|GO:0031296(B cell costimulation)|GO:0042102(positive regulation of T cell proliferation)|GO:0045078(positive regulation of interferon-gamma …	"Homo sapiens tumor necrosis factor receptor superfamily, member 13C (TNFRSF13C), mRNA [NM_052945]"	chr22:42321231-42321172	hs|22q13.2	ACAGACCACAGCATTCAGCCCCCATGGAGTTTGGTGTGCTTGCCTTTGGCTTCAGACCTC
A_33_P3246935	0.539774	0.0268164	2.6032	up	123.336	67.6192	397.669	102.076	142.086	94.5331	451.207	102.325	115.876	83.7467	0.867088	1.96192	0.587876	2.14063	0.468482	Not Detected	Not Detected	Detected	Detected	Detected	0	A_33_P3246935	A_33_P3246935	NM_052896	NM_052896	NM_052896	Hs.656915	114784	CSMD2	CUB and Sushi multiple domains 2	ENST00000373380	THC2478036	GO:0005886(plasma membrane)|GO:0016021(integral to membrane)	"Homo sapiens CUB and Sushi multiple domains 2 (CSMD2), transcript variant 2, mRNA [NM_052896]"	chr1:34066550-34066491	hs|1p35.1	AACAGTGCAGAGTTCATCCAACCAGGTCCTGCTCAAGTTCCACCGTGATGCAGCCACAGG
A_33_P3321314	0.539774	0.0345353	2.22364	up	300.81	138.847	169.194	190.369	468.861	132.731	633.209	275.004	474.276	212.87	1.11536	-0.170124	1.82065	1.20323	1.15575	Detected	Detected	Detected	Detected	Detected	0	A_33_P3321314	A_33_P3321314	ENST00000616518		M62376	Hs.511718				ENST00000616518	NP285320		T cell receptor beta variable 15 [Source:HGNC Symbol;Acc:HGNC:12190] [ENST00000616518]			TTAACAATGAAGCAGACACCCCTGATAACTTCCAATCCAGGAGGCCGAACACTTCTTTCT
A_23_P49448	0.539774	0.0446924	5.95978	up	1378.89	96.5304	330.83	33.8779	151.529	60.9147	121.9	94.2871	132.243	67.1774	3.83638	3.28767	1.31474	0.37057	0.977139	Detected	Not Detected	Not Detected	Detected	Detected	0	A_23_P49448	A_23_P49448	NM_024306	NM_024306	NM_024306	Hs.461329	79152	FA2H	fatty acid 2-hydroxylase	ENST00000219368	THC2490685	GO:0001949(sebaceous gland cell differentiation)|GO:0005506(iron ion binding)|GO:0005783(endoplasmic reticulum)|GO:0005789(endoplasmic reticulum membrane)|GO:0006631(fatty acid metabolic process)|GO:0006633(fatty acid biosynthetic process)|GO:0006665(sphingolipid metabolic process)|GO:0016021(integral to membrane)|GO:0020037(heme binding)|GO:0030258(lipid modification)|GO:0032286(central nervous …	"Homo sapiens fatty acid 2-hydroxylase (FA2H), mRNA [NM_024306]"	chr16:74747023-74746964	hs|16q23.1	TCGCCAAGTGTAAAGGCTAAAGAGAAGCAGTTTGACGGACCTTGTGATTTGTACTGTTTG
A_24_P211565	0.539774	0.0401475	3.4841	up	786.4	341.927	2346.65	283.886	326.439	197.766	1109.17	280.087	483.207	388.516	1.20157	3.04721	0.723021	1.98554	0.31467	Detected	Detected	Detected	Detected	Detected	0	A_24_P211565	A_24_P211565	NM_031910	NM_031910	NM_031910	Hs.22011	114904	C1QTNF6	C1q and tumor necrosis factor related protein 6	ENST00000493023	THC2483787	GO:0005581(collagen)|GO:0005615(extracellular space)|GO:0042802(identical protein binding)|GO:0070208(protein heterotrimerization)	"Homo sapiens C1q and tumor necrosis factor related protein 6 (C1QTNF6), transcript variant 1, mRNA [NM_031910]"	chr22:37576349-37576290	hs|22q12.3	GCTCCATGGCCAGATGACGGAAACAGGGTCTGACCAAGTGCCAGGAAGACCTGTGCTATA
A_33_P3260066	0.539774	0.0199966	2.86246	up	2312.5	479.944	1490.96	645.675	1761.45	635.126	2889.34	863.293	1530.02	1437.13	2.26851	1.20736	1.47165	1.74282	0.0903626	Detected	Detected	Detected	Detected	Detected	0	A_33_P3260066	A_33_P3260066	NM_001178020	NM_001178020	NM_001178020	Hs.97805	146227	BEAN1	"brain expressed, associated with NEDD4, 1"	ENST00000299694	THC2493535	GO:0016021(integral to membrane)	"Homo sapiens brain expressed, associated with NEDD4, 1 (BEAN1), transcript variant 1, mRNA [NM_001178020]"	chr16:66516040-66516099	hs|16q21	ATCAAAGACCACGCAGGTAACAGAGGTGATTCCTGAAGACCCAGCCCACAGAGGGTGGCA
A_33_P3336696	0.539774	0.00749025	2.63109	up	148406	34250.4	254140	79566.6	188408	90840.6	146963	90279	223513	116020	2.11535	1.67539	1.05245	0.702995	0.945986	Detected	Detected	Detected	Detected	Detected	0	A_33_P3336696	A_33_P3336696	ENST00000361335		AK311996	Hs.631499	4539	ND4L	"NADH dehydrogenase, subunit 4L (complex I)"	ENST00000361335	THC2595339		mitochondrially encoded NADH dehydrogenase 4L [Source:HGNC Symbol;Acc:HGNC:7460] [ENST00000361335]	chrM:10708-10767		TCAATCTCCAACACATATGGCCTAGACTACGTACATAACCTAAACCTACTCCAATGCTAA
A_23_P135257	0.539774	0.0354535	9.02108	up	1058.7	61.8134	1600.08	156.318	106.944	167.424	888.355	98.1046	597.644	74.2603	4.09824	3.35559	-0.646651	3.17874	3.00862	Detected	Detected	Detected	Detected	Detected	0	A_23_P135257	A_23_P135257	NM_002771	NM_002771	NM_002771	Hs.654513	5646	PRSS3	"protease, serine, 3"	ENST00000457896	THC2480679	GO:0004252(serine-type endopeptidase activity)|GO:0005509(calcium ion binding)|GO:0005515(protein binding)|GO:0005576(extracellular region)|GO:0005615(extracellular space)|GO:0006508(proteolysis)|GO:0006766(vitamin metabolic process)|GO:0006767(water-soluble vitamin metabolic process)|GO:0007586(digestion)|GO:0008236(serine-type peptidase activity)|GO:0009235(cobalamin metabolic process)|GO:00316…	"Homo sapiens protease, serine, 3 (PRSS3), transcript variant 2, mRNA [NM_002771]"	chr9:33797923-33797982	hs|9p13.3	CAACAGGGACACTCTGGACAATGACATCATGCTGATCAAACTCTCCTCACCTGCCGTCAT
A_33_P3369158	0.539774	0.0077332	2.01766	up	1320.25	793.199	2204.28	1105.1	2165.37	725.24	1672.76	791.06	720.267	542.004	0.735058	0.996134	1.57808	1.08037	0.410228	Detected	Detected	Detected	Detected	Detected	0	A_33_P3369158	A_33_P3369158	NM_002254	NM_002254	NM_002254	Hs.21611	3797	KIF3C	kinesin family member 3C	ENST00000405914	THC2506203	GO:0003774(motor activity)|GO:0003777(microtubule motor activity)|GO:0005524(ATP binding)|GO:0005829(cytosol)|GO:0005871(kinesin complex)|GO:0005874(microtubule)|GO:0006996(organelle organization)|GO:0007018(microtubule-based movement)|GO:0007596(blood coagulation)|GO:0008017(microtubule binding)|GO:0008152(metabolic process)|GO:0016887(ATPase activity)|GO:0019886(antigen processing and presentat…	"Homo sapiens kinesin family member 3C (KIF3C), mRNA [NM_002254]"	chr2:26151681-26151622	hs|2p23.3	CTCCTTTATTTAATTCATGTTATTTATTCGCGGAGCTCTGTTCGTGTTGGGGAGATGCCC
A_23_P70445	0.539774	0.029924	2.17828	up	5993.69	3176.88	9531.57	2481.27	6447.23	2506.24	3131.64	2379.51	3723.89	2921.2	0.915837	1.94163	1.36315	0.396255	0.350248	Detected	Detected	Detected	Detected	Detected	0	A_23_P70445	A_23_P70445	NM_003532	NM_003532	NM_003532	Hs.443021	8353	HIST1H3E	"histone cluster 1, H3e"	ENST00000614911	THC2475395	"GO:0000183(chromatin silencing at rDNA)|GO:0000228(nuclear chromosome)|GO:0000786(nucleosome)|GO:0003677(DNA binding)|GO:0005515(protein binding)|GO:0005576(extracellular region)|GO:0005634(nucleus)|GO:0005654(nucleoplasm)|GO:0006325(chromatin organization)|GO:0006335(DNA replication-dependent nucleosome assembly)|GO:0007596(blood coagulation)|GO:0010467(gene expression)|GO:0016020(membrane)|GO:…	"Homo sapiens histone cluster 1, H3e (HIST1H3E), mRNA [NM_003532]"	chr6:26225566-26225625	hs|6p22.2	CTAATCCGGAAGCTGCCGTTTCAGCGCCTGGTGCGAGAAATAGCTCAGGACTTCAAGACC
A_23_P424561	0.539774	0.0319191	4.11762	up	436.157	65.4406	647.784	80.2846	122.023	68.9899	235.657	83.9082	104.012	81.4284	2.73659	3.01232	0.822693	1.48981	0.353149	Detected	Not Detected	Detected	Detected	Detected	0	A_23_P424561	A_23_P424561	NM_133639	NM_133639	NM_133639	Hs.447901	171177	RHOV	ras homolog family member V	ENST00000220507	NP1201175	GO:0005515(protein binding)|GO:0005525(GTP binding)|GO:0005829(cytosol)|GO:0005886(plasma membrane)|GO:0007264(small GTPase mediated signal transduction)|GO:0010008(endosome membrane)|GO:0046872(metal ion binding)|GO:0051056(regulation of small GTPase mediated signal transduction)	"Homo sapiens ras homolog family member V (RHOV), mRNA [NM_133639]"	chr15:41165006-41164947	hs|15q15.1	CATGGGATGGTCCTAACAGGGTCAGTCACCTCCGAGCAGTTTGGGAACCCAGTTTCTTGT
A_23_P88909	0.539774	0.0118596	2.45012	up	306.097	140	383.212	92.9616	257.547	105.202	219.385	98.182	161.354	128.123	1.12856	2.04343	1.29167	1.15993	0.332705	Detected	Not Detected	Detected	Detected	Detected	0	A_23_P88909	A_23_P88909	NM_004209	NM_004209	NM_004209	Hs.435277	9143	SYNGR3	synaptogyrin 3	ENST00000618464	NP403903	GO:0008021(synaptic vesicle)|GO:0016021(integral to membrane)|GO:0021762(substantia nigra development)|GO:0030054(cell junction)|GO:0030672(synaptic vesicle membrane)|GO:0031594(neuromuscular junction)|GO:0032411(positive regulation of transporter activity)|GO:0042169(SH2 domain binding)|GO:0047485(protein N-terminus binding)	"Homo sapiens synaptogyrin 3 (SYNGR3), mRNA [NM_004209]"	chr16:2043586-2043645	hs|16p13.3	ACAGGCTGCTAGAACAGCCCAGCCCTGTCAGTGTTGTGATCATGGTCCAGTCTTCGGGTT
A_23_P44648	0.539774	0.0460629	2.44957	up	1868.85	970.563	3530.13	1842.69	1497.91	979.672	3303.05	588.874	997.392	786.285	0.945255	0.937906	0.612578	2.48777	0.343108	Detected	Detected	Detected	Detected	Detected	0	A_23_P44648	A_23_P44648	NM_030955	NM_030955	NM_030955	Hs.12680	81792	ADAMTS12	"ADAM metallopeptidase with thrombospondin type 1 motif, 12"	ENST00000352040	THC2481443	GO:0004222(metalloendopeptidase activity)|GO:0005515(protein binding)|GO:0005578(proteinaceous extracellular matrix)|GO:0007160(cell-matrix adhesion)|GO:0008270(zinc ion binding)|GO:0016477(cell migration)|GO:0030167(proteoglycan catabolic process)|GO:0031012(extracellular matrix)|GO:0032331(negative regulation of chondrocyte differentiation)|GO:0050727(regulation of inflammatory response)|GO:005…	"Homo sapiens ADAM metallopeptidase with thrombospondin type 1 motif, 12 (ADAMTS12), mRNA [NM_030955]"	chr5:33534990-33527465	hs|5p13.3	CAGACCTCCAGAATTCAAAAAATGCAACCAGCAGGCCTGCAAGAAAAGTGCCGATTTACT
A_23_P406928	0.539774	0.00775207	2.15124	up	139056	41141.2	231024	112677	199376	94849.7	139780	102353	149510	80458.2	1.75701	1.03586	1.07177	0.449596	0.893928	Detected	Detected	Detected	Detected	Compromised	0	A_23_P406928	A_23_P406928	ENST00000361567		HV444971	Hs.723616	4540	ND5	"NADH dehydrogenase, subunit 5 (complex I)"	ENST00000361567	THC2492414		mitochondrially encoded NADH dehydrogenase 5 [Source:HGNC Symbol;Acc:HGNC:7461] [ENST00000361567]	chrM:13887-13946		TATGCACATTTTATTTCTCCAACATACTCGGATTCTACCCTAGCATCACACACCGCACAA
A_33_P3312730	0.539774	0.027678	5.24599	up	1404.01	218.149	2028.18	333.06	3134.94	333.817	1469.81	428.394	554.29	628.267	2.68616	2.60633	3.23131	1.77862	-0.180739	Detected	Detected	Detected	Detected	Detected	0	A_33_P3312730	A_33_P3312730	NM_177455	NM_177455	NM_177455	Hs.674510	168620	BHLHA15	"basic helix-loop-helix family, member a15"	ENST00000314018	THC2787006	"GO:0000977(RNA polymerase II regulatory region sequence-specific DNA binding)|GO:0001228(RNA polymerase II transcription regulatory region sequence-specific DNA binding transcription factor activity involved in positive regulation of transcription)|GO:0005634(nucleus)|GO:0006351(transcription, DNA-dependent)|GO:0006851(mitochondrial calcium ion transport)|GO:0007030(Golgi organization)|GO:000718…	"Homo sapiens basic helix-loop-helix family, member a15 (BHLHA15), mRNA [NM_177455]"	chr7:97841965-97842024	hs|7q21.3	AGACGCTCACGCTGGCCAAGAACTACATCAAATCGCTGACGGCCACCATCCTGACCATGT
A_21_P0003244	0.539774	0.00915387	2.21613	up	220362	68085.5	595718	265225	404731	152453	329631	221292	368068	253198	1.69445	1.16741	1.4086	0.574898	0.539702	Detected	Detected	Detected	Detected	Detected	0	A_21_P0003244	A_21_P0003244	lnc-EPHA6-1:3					lnc-EPHA6-1	lnc-EPHA6-1:3		THC2492281		"LNCipedia lincRNA (lnc-EPHA6-1), lincRNA [lnc-EPHA6-1:3]"	chr3:96336720-96336779	hs|3q11.2	ATCTTGGACAACCAGCTATCACCAGGCTCGATAGGTTTGTCGCCTCTACCTATAAATCTT
A_23_P129085	0.539774	0.0402688	2.30665	up	247.725	144.761	823.038	166.106	291.657	216.998	260.588	181.128	310.435	148.935	0.775061	2.30886	0.426587	0.524762	1.05961	Detected	Detected	Detected	Detected	Detected	0	A_23_P129085	A_23_P129085	NM_145658	NM_145658	NM_145658	Hs.657932	246777	SPESP1	sperm equatorial segment protein 1	ENST00000310673	THC2470863	GO:0001669(acrosomal vesicle)|GO:0007275(multicellular organismal development)|GO:0007340(acrosome reaction)|GO:0007342(fusion of sperm to egg plasma membrane)	"Homo sapiens sperm equatorial segment protein 1 (SPESP1), mRNA [NM_145658]"	chr15:69238679-69238738	hs|15q23	CAGCAGCAGAACATAAATTAAAAACAATGTATAAGTCCCAGTTATTGCCAGTAGGACGAA
A_21_P0012011	0.539774	0.0478623	2.49416	up	20070.8	3568.26	10933.2	5136.86	11698.2	5561.41	7666.15	5674.02	6295.46	4984.37	2.49181	1.08976	1.07277	0.434132	0.336902	Detected	Detected	Detected	Detected	Detected	0	A_21_P0012011	A_21_P0012011	ENST00000454490			Hs.105323	645784	ANKRD36BP2	ankyrin repeat domain 36B pseudogene 2	ENST00000454490	THC2499178		ankyrin repeat domain 36B pseudogene 2 [Source:HGNC Symbol;Acc:HGNC:33607] [ENST00000454490]	chr2:89105450-89105509	hs|2p11.2	ATCAGTGTGGTTCTTGTCAGGTTATTCAGCCTTCTCTTTCGCCACTTACCATACTCTGCA
A_23_P571	0.539774	0.0302717	4.703	up	3710.88	330.165	5532.69	913.503	1602.63	723.568	1468.33	543.812	659.094	505.429	3.4905	2.5985	1.14724	1.433	0.382975	Detected	Detected	Detected	Detected	Detected	0	A_23_P571	A_23_P571	NM_006516	NM_006516	NM_006516	Hs.473721	6513	SLC2A1	"solute carrier family 2 (facilitated glucose transporter), member 1"	ENST00000426263	THC2531140	GO:0001939(female pronucleus)|GO:0005355(glucose transmembrane transporter activity)|GO:0005515(protein binding)|GO:0005829(cytosol)|GO:0005886(plasma membrane)|GO:0005887(integral to plasma membrane)|GO:0005901(caveola)|GO:0005911(cell-cell junction)|GO:0005975(carbohydrate metabolic process)|GO:0006112(energy reserve metabolic process)|GO:0006461(protein complex assembly)|GO:0006766(vitamin met…	"Homo sapiens solute carrier family 2 (facilitated glucose transporter), member 1 (SLC2A1), mRNA [NM_006516]"	chr1:43391933-43391874	hs|1p34.2	TAAATACAGACACTAAGTTATAGTATATCTGGACAAGCCAACTTGTAAATACACCACCTC
A_33_P3267799	0.539774	0.0469301	2.2656	up	1150.3	724.973	554.322	505.727	3520.07	938.42	2023.4	588.26	975.917	670.937	0.666014	0.132366	1.9073	1.78226	0.54058	Detected	Detected	Detected	Detected	Detected	0	A_33_P3267799	A_33_P3267799	NM_001278426	NM_001278426	NM_001278426	Hs.67846	11006	LILRB4	"leukocyte immunoglobulin-like receptor, subfamily B (with TM and ITIM domains), member 4"	ENST00000617098	THC2464369	GO:0002376(immune system process)|GO:0003823(antigen binding)|GO:0004872(receptor activity)|GO:0005515(protein binding)|GO:0005886(plasma membrane)|GO:0007165(signal transduction)|GO:0016021(integral to membrane)|GO:0045671(negative regulation of osteoclast differentiation)|GO:0070062(extracellular vesicular exosome)	"Homo sapiens leukocyte immunoglobulin-like receptor, subfamily B (with TM and ITIM domains), member 4 (LILRB4), transcript variant 1, mRNA [NM_001278426]"	chr19:55179744-55179803	hs|19q13.42	AAATATTACACATCAAACCAATGACATGGGAAAATGGGAGCTTCTAATGAGGACAAACAA
A_23_P116235	0.539774	0.0191705	2.19446	up	5590.49	2546	7653.51	2627.04	3000.87	1706.26	7069.91	2334.16	2837.96	2638.63	1.13474	1.54268	0.81454	1.59879	0.105062	Detected	Detected	Detected	Detected	Detected	0	A_23_P116235	A_23_P116235	NM_001012334	NM_001012334	NM_001012334	Hs.82045	4192	MDK	midkine (neurite growth-promoting factor 2)	ENST00000407067	NP1464770	"GO:0001662(behavioral fear response)|GO:0005576(extracellular region)|GO:0005737(cytoplasm)|GO:0007165(signal transduction)|GO:0007219(Notch signaling pathway)|GO:0007399(nervous system development)|GO:0007614(short-term memory)|GO:0008083(growth factor activity)|GO:0008201(heparin binding)|GO:0009611(response to wounding)|GO:0016477(cell migration)|GO:0021542(dentate gyrus development)|GO:00216…	"Homo sapiens midkine (neurite growth-promoting factor 2) (MDK), transcript variant 1, mRNA [NM_001012334]"	chr11:46405231-46405290	hs|11p11.2	AAGGGATTCTGGGAAGCTTGAGCCTCCCCCAAAGCAATGTGAGTCCCAGAGCCCGCTTTT
A_32_P95067	0.539774	0.0419338	5.30426	up	3254.45	361.256	503.005	47.0124	120.181	126.327	275.328	75.9817	307.675	137.463	3.17132	3.41946	-0.0719491	1.85743	1.16236	Detected	Not Detected	Detected	Detected	Detected	0	A_32_P95067	A_32_P95067	NM_001005353	NM_001005353	NM_001005353	Hs.10862	205	AK4	adenylate kinase 4	ENST00000327299	THC2540508	GO:0001889(liver development)|GO:0004017(adenylate kinase activity)|GO:0004550(nucleoside diphosphate kinase activity)|GO:0005524(ATP binding)|GO:0005525(GTP binding)|GO:0005739(mitochondrion)|GO:0005759(mitochondrial matrix)|GO:0006165(nucleoside diphosphate phosphorylation)|GO:0006172(ADP biosynthetic process)|GO:0007420(brain development)|GO:0009142(nucleoside triphosphate biosynthetic process…	"Homo sapiens adenylate kinase 4 (AK4), transcript variant 1, mRNA [NM_001005353]"	chr1:65694099-65694158	hs|1p31.3	GACAATTCTAGCCAACATTGAGTCACTCAATAAGTCTCAACAGTGGGTGTGTTTGCTGAG
A_23_P50919	0.539774	0.0384997	3.87959	up	483.899	238.095	2599.51	237.596	709.939	280.113	884.995	360.795	258.305	179.718	1.02317	3.45166	1.34168	1.29449	0.523345	Detected	Detected	Detected	Detected	Detected	0	A_23_P50919	A_23_P50919	NM_006216	NM_006216	NM_006216	Hs.38449	5270	SERPINE2	"serpin peptidase inhibitor, clade E (nexin, plasminogen activator inhibitor type 1), member 2"	ENST00000478966	THC2641761	"GO:0004867(serine-type endopeptidase inhibitor activity)|GO:0005102(receptor binding)|GO:0005515(protein binding)|GO:0005539(glycosaminoglycan binding)|GO:0005576(extracellular region)|GO:0005615(extracellular space)|GO:0005829(cytosol)|GO:0007596(blood coagulation)|GO:0008201(heparin binding)|GO:0008285(negative regulation of cell proliferation)|GO:0010757(negative regulation of plasminogen act…	"Homo sapiens serpin peptidase inhibitor, clade E (nexin, plasminogen activator inhibitor type 1), member 2 (SERPINE2), transcript variant 1, mRNA [NM_006216]"	chr2:224842295-224840597	hs|2q36.1	ACCTTTTCTGTTTTTCATCCGACATAATCCTACAGGTGCTGTGTTATTCATGGGGCAGAT
A_23_P35219	0.539774	0.0248263	16.298	up	1608.87	269.463	10838.3	168.236	782.364	198.664	972.656	228.069	641.26	221.652	2.57789	6.00951	1.97751	2.09246	1.53261	Detected	Detected	Detected	Detected	Detected	0	A_23_P35219	A_23_P35219	NM_002497	NM_002497	NM_002497	Hs.153704	4751	NEK2	NIMA-related kinase 2	ENST00000462283	THC2613265	GO:0000070(mitotic sister chromatid segregation)|GO:0000086(G2/M transition of mitotic cell cycle)|GO:0000278(mitotic cell cycle)|GO:0000776(kinetochore)|GO:0000777(condensed chromosome kinetochore)|GO:0000794(condensed nuclear chromosome)|GO:0000922(spindle pole)|GO:0001824(blastocyst development)|GO:0004672(protein kinase activity)|GO:0004674(protein serine/threonine kinase activity)|GO:0005515…	"Homo sapiens NIMA-related kinase 2 (NEK2), transcript variant 1, mRNA [NM_002497]"	chr1:211836920-211836861	hs|1q32.3	AGGAGTGAGAATTCTGAGAGTCAGCTCACATCTAAGTCCAAGTGCAAGGACCTGAAGAAA
A_23_P363174	0.539774	0.0473224	8.00968	up	328.48	142.098	1857.58	64.2463	480.362	112.813	219.66	140.778	248.093	82.5602	1.20892	4.85367	2.09019	0.641849	1.58736	Detected	Not Detected	Detected	Detected	Detected	0	A_23_P363174	A_23_P363174	NM_003511	NM_003511	NM_003511	Hs.233568	8332	HIST1H2AL	"histone cluster 1, H2al"		THC2484792	GO:0000786(nucleosome)|GO:0003677(DNA binding)|GO:0005515(protein binding)|GO:0005634(nucleus)|GO:0008150(biological_process)|GO:0019899(enzyme binding)|GO:0046982(protein heterodimerization activity)|GO:0070062(extracellular vesicular exosome)	"Homo sapiens histone cluster 1, H2al (HIST1H2AL), mRNA [NM_003511]"	chr6:27833502-27833561	hs|6p22.1	CACCACAAGGCCAAAGGCAAATAATGTCTCCATAGAATCACTTTCCAATACAACGGCTCT
A_23_P401	0.539774	0.0430561	4.58611	up	771.042	242.236	2018.09	143.3	319.302	173.989	346.011	193.896	526.759	257.602	1.6704	3.81588	0.875928	0.835532	1.032	Detected	Detected	Detected	Detected	Detected	0	A_23_P401	A_23_P401	NM_016343	NM_016343	NM_016343	Hs.497741	1063	CENPF	"centromere protein F, 350/400kDa"	ENST00000366955	THC2773285	"GO:0000086(G2/M transition of mitotic cell cycle)|GO:0000278(mitotic cell cycle)|GO:0000775(chromosome, centromeric region)|GO:0000776(kinetochore)|GO:0000785(chromatin)|GO:0000922(spindle pole)|GO:0000940(condensed chromosome outer kinetochore)|GO:0003682(chromatin binding)|GO:0005515(protein binding)|GO:0005634(nucleus)|GO:0005635(nuclear envelope)|GO:0005654(nucleoplasm)|GO:0005737(cytoplasm)…	"Homo sapiens centromere protein F, 350/400kDa (CENPF), mRNA [NM_016343]"	chr1:214837308-214837367	hs|1q41	AAAGTTTGGAAGCACTGATCACCTGTTAGCATTGCCATTCCTCTACTGCAATGTAAATAG
A_33_P3629678	0.539774	0.040007	2.44347	up	4542.3	1869.04	8578.79	2360.77	5809.83	2830.91	11643.2	3567.51	2305.54	2753.77	1.28112	1.86152	1.03723	1.70649	-0.256303	Detected	Detected	Detected	Detected	Detected	0	A_33_P3629678	A_33_P3629678	NM_000093	NM_000093	NM_000093	Hs.210283	1289	COL5A1	"collagen, type V, alpha 1"	ENST00000618395	THC2469461	"GO:0001568(blood vessel development)|GO:0003007(heart morphogenesis)|GO:0005178(integrin binding)|GO:0005201(extracellular matrix structural constituent)|GO:0005576(extracellular region)|GO:0005588(collagen type V)|GO:0005604(basement membrane)|GO:0005788(endoplasmic reticulum lumen)|GO:0007155(cell adhesion)|GO:0007411(axon guidance)|GO:0008201(heparin binding)|GO:0016477(cell migration)|GO:002…	"Homo sapiens collagen, type V, alpha 1 (COL5A1), transcript variant 1, mRNA [NM_000093]"	chr9:137736327-137736386	hs|9q34.3	TCCCGTTCTCCCCAGACCACTCTAGCCACAGTATATTGCAATAAAATTACTTCTTATATT
A_33_P3334828	0.539774	0.0458395	2.36098	up	237.265	47.2098	223.01	126.535	271.017	121.907	164.371	96.566	100.382	91.9766	2.32934	0.817578	1.1526	0.767368	0.126157	Not Detected	Not Detected	Detected	Detected	Detected	0	A_33_P3334828	A_33_P3334828	NM_001265587	NM_001265587	NM_001265587	Hs.37062	3640	INSL3	insulin-like 3 (Leydig cell)	ENST00000317306	NP881609	GO:0001556(oocyte maturation)|GO:0001664(G-protein coupled receptor binding)|GO:0001701(in utero embryonic development)|GO:0002020(protease binding)|GO:0005102(receptor binding)|GO:0005158(insulin receptor binding)|GO:0005179(hormone activity)|GO:0005576(extracellular region)|GO:0005615(extracellular space)|GO:0007193(adenylate cyclase-inhibiting G-protein coupled receptor signaling pathway)|GO:0…	"Homo sapiens insulin-like 3 (Leydig cell) (INSL3), transcript variant 1, mRNA [NM_001265587]"	chr19:17927383-17927324	hs|19p13.11	CGCTCCCTGCATGTGTAACACCCCTTCTTGCTGTCTCTTAGTAAATAAACGACCCAAAGC
A_23_P331895	0.539774	0.0214242	2.58897	up	8812.24	2272.75	9355.4	4016.34	14169.6	3868.37	9236.56	4624.2	4510.98	4185.41	1.95507	1.21992	1.873	0.998152	0.108074	Detected	Detected	Detected	Detected	Detected	0	A_23_P331895	A_23_P331895	NM_025250	NM_025250	NM_025250	Hs.440899	80727	TTYH3	tweety family member 3	ENST00000407643	THC2771667	GO:0005229(intracellular calcium activated chloride channel activity)|GO:0005254(chloride channel activity)|GO:0005886(plasma membrane)|GO:0006821(chloride transport)|GO:0034220(ion transmembrane transport)|GO:0034707(chloride channel complex)|GO:0055085(transmembrane transport)|GO:0070062(extracellular vesicular exosome)	"Homo sapiens tweety family member 3 (TTYH3), mRNA [NM_025250]"	chr7:2703574-2703633	hs|7p22.3	TTGTTCTGAGTTTTCGGTGCCGTGTTCCTAACTACTCCATCCCATGACCTCGCCACACCT
A_32_P110390	0.539774	0.0483065	5.99892	up	820.54	64.8148	1347.73	123.602	182.427	123.843	151.28	123.429	302.546	81.0606	3.66218	3.44676	0.558802	0.293547	1.90008	Detected	Not Detected	Detected	Detected	Detected	0	A_32_P110390	A_32_P110390	NM_173490	NM_173490	NM_173490	Hs.162246	134285	TMEM171	transmembrane protein 171	ENST00000287773	THC2480044	GO:0016021(integral to membrane)	"Homo sapiens transmembrane protein 171 (TMEM171), transcript variant 1, mRNA [NM_173490]"	chr5:72424286-72424345	hs|5q13.2	CTGAGAGTCCTGGAACTAACAGTCTGCTTCCGAATGAAAACCCCCCTTCATATTACAGTA
A_24_P297537	0.539774	0.0378334	2.23872	up	521.863	283.261	1777.37	371.849	495.58	298.247	418.1	302.085	486.055	318.569	0.881538	2.25696	0.73261	0.468893	0.609511	Detected	Detected	Detected	Detected	Detected	0	A_24_P297537	A_24_P297537	NM_182574	NM_182574	NM_182574	Hs.191815	284358	MAMSTR	MEF2 activating motif and SAP domain containing transcriptional regulator	ENST00000356751	THC2487203	GO:0001076(RNA polymerase II transcription factor binding transcription factor activity)|GO:0005634(nucleus)|GO:0006366(transcription from RNA polymerase II promoter)|GO:0010831(positive regulation of myotube differentiation)|GO:0045944(positive regulation of transcription from RNA polymerase II promoter)	"Homo sapiens MEF2 activating motif and SAP domain containing transcriptional regulator (MAMSTR), transcript variant 2, mRNA [NM_182574]"	chr19:49218116-49217812	hs|19q13.33	TCGCCACCCCCACACAAGTTGGAACTTCAGACCCTTAAACTGGAGGAGCTGACGGTCTCA
A_24_P297539	0.539774	0.0196262	5.25459	up	524.698	138.509	1312.85	89.2551	585.12	166.686	269.04	149.007	305.357	124.132	1.9215	3.87862	1.8116	0.85244	1.29862	Detected	Not Detected	Detected	Detected	Detected	0	A_24_P297539	A_24_P297539	NM_181801	NM_181801	NM_181801	Hs.93002	11065	UBE2C	ubiquitin-conjugating enzyme E2C	ENST00000617055	THC2609525	GO:0000278(mitotic cell cycle)|GO:0004842(ubiquitin-protein ligase activity)|GO:0005515(protein binding)|GO:0005524(ATP binding)|GO:0005654(nucleoplasm)|GO:0005680(anaphase-promoting complex)|GO:0005737(cytoplasm)|GO:0005829(cytosol)|GO:0006511(ubiquitin-dependent protein catabolic process)|GO:0007094(mitotic cell cycle spindle assembly checkpoint)|GO:0008054(cyclin catabolic process)|GO:0010458(…	"Homo sapiens ubiquitin-conjugating enzyme E2C (UBE2C), transcript variant 4, mRNA [NM_181801]"	chr20:44445525-44445584	hs|20q13.12	TTGTCTTTTAAATTAAGCCTCGGTTGAGCCCTTGTATATTAAATAAATGCATTTTTGTCC
A_23_P149545	0.539774	0.0416909	2.13438	up	753.172	592.286	3823.52	1277.77	1053.31	749.292	564.6	412.48	1784.45	491.126	0.346685	1.58128	0.49133	0.452906	1.86131	Detected	Detected	Detected	Detected	Detected	0	A_23_P149545	A_23_P149545	NM_003528	NM_003528	NM_003528	Hs.2178	8349	HIST2H2BE	"histone cluster 2, H2be"	ENST00000369155	THC2572038	GO:0000786(nucleosome)|GO:0002227(innate immune response in mucosa)|GO:0003677(DNA binding)|GO:0005615(extracellular space)|GO:0005634(nucleus)|GO:0005654(nucleoplasm)|GO:0006325(chromatin organization)|GO:0006334(nucleosome assembly)|GO:0019731(antibacterial humoral response)|GO:0046982(protein heterodimerization activity)|GO:0050830(defense response to Gram-positive bacterium)|GO:0070062(extrac…	"Homo sapiens histone cluster 2, H2be (HIST2H2BE), mRNA [NM_003528]"	chr1:149857123-149857064	hs|1q21.2	TCTCATTTTGTTGATAATTTCTGCATTTAATGGTCTGTGCTTTAAATGGTAACGCTACGG
A_33_P3404989	0.539774	0.0477619	4.51074	up	1182.33	624.201	17591.4	1276.7	1716.56	546.063	920.226	643.264	1127.82	488.948	0.92155	3.78438	1.65238	0.516578	1.20578	Detected	Detected	Detected	Detected	Detected	0	A_33_P3404989	A_33_P3404989	NM_003536	NM_003536	NM_003536	Hs.591778	8357	HIST1H3H	"histone cluster 1, H3h"	ENST00000369163	THC2513394	"GO:0000183(chromatin silencing at rDNA)|GO:0000228(nuclear chromosome)|GO:0000786(nucleosome)|GO:0003677(DNA binding)|GO:0005515(protein binding)|GO:0005576(extracellular region)|GO:0005634(nucleus)|GO:0005654(nucleoplasm)|GO:0006325(chromatin organization)|GO:0006335(DNA replication-dependent nucleosome assembly)|GO:0007596(blood coagulation)|GO:0010467(gene expression)|GO:0016020(membrane)|GO:…	"Homo sapiens histone cluster 1, H3h (HIST1H3H), mRNA [NM_003536]"	chr6:27778255-27778314	hs|6p22.1	GGGCTTGAGTCTCAAGGACTCACTGATTACATACCCAAAGGCTCTTTTCAGAGCCACCCA
A_23_P344408	0.539774	0.0195455	2.026	up	1548.19	488.943	1209.32	752.795	1266.2	694.21	1254.37	527.37	1160.62	1005.15	1.66284	0.683862	0.867059	1.25008	0.207489	Detected	Detected	Detected	Detected	Detected	0	A_23_P344408	A_23_P344408	NM_022579	NM_022579	NM_022579	Hs.655225	1444	CSHL1	chorionic somatomammotropin hormone-like 1	ENST00000309894	THC2494212	GO:0005179(hormone activity)|GO:0005575(cellular_component)|GO:0005576(extracellular region)|GO:0008150(biological_process)|GO:0046872(metal ion binding)	"Homo sapiens chorionic somatomammotropin hormone-like 1 (CSHL1), transcript variant 1, mRNA [NM_022579]"	chr17:61987253-61987194	hs|17q23.3	AGCCACCTGACTGGGCAGACCCTCAAGCAGACCTACAGCAAGTTTGACACAAACTCGCAC
A_24_P274270	0.539774	0.0375662	2.08067	up	5773.65	4446.12	15811.2	4946.44	7309.53	4227.17	10156.4	3360.55	5683.38	4912.73	0.376936	1.67649	0.790085	1.59562	0.210226	Detected	Detected	Detected	Detected	Detected	0	A_24_P274270	A_24_P274270	NM_139266	NM_139266	NM_139266	Hs.743244	6772	STAT1	"signal transducer and activator of transcription 1, 91kDa"	ENST00000452281	THC2545270	"GO:0000122(negative regulation of transcription from RNA polymerase II promoter)|GO:0000790(nuclear chromatin)|GO:0000978(RNA polymerase II core promoter proximal region sequence-specific DNA binding)|GO:0000979(RNA polymerase II core promoter sequence-specific DNA binding)|GO:0000983(RNA polymerase II core promoter sequence-specific DNA binding transcription factor activity)|GO:0001937(negative…	"Homo sapiens signal transducer and activator of transcription 1, 91kDa (STAT1), transcript variant beta, mRNA [NM_139266]"	chr2:191841733-191841674	hs|2q32.2	TTGAACCCTACACGAAGAAAGAACTTTCTGCTGTTACTTTCCCTGACATCATTCGCAATT
A_33_P3253832	0.539774	0.0262453	2.05203	up	1686.28	583.985	3148.06	1065.96	1290.89	854.96	2386.34	1327.59	610.34	548.881	1.52984	1.56231	0.594437	0.845995	0.153122	Detected	Detected	Detected	Detected	Detected	0	A_33_P3253832	A_33_P3253832												chr9:131199583-131199642	hs|9q34.11	CCAGCACACAGTAGGCCCTCAATAAAAGCCATTTGCACTTTAAATATATATATGTATGTA
A_23_P44857	0.539774	0.0411127	3.03613	up	361.107	185.019	139.084	22.754	198.413	65.0116	423.046	134.328	183.72	200.768	0.964753	2.61177	1.60974	1.65505	-0.128021	Detected	Not Detected	Detected	Detected	Detected	0	A_23_P44857	A_23_P44857	ENST00000390455		BC070329	Hs.74647				ENST00000390455	NP078653		T cell receptor alpha variable 26-1 [Source:HGNC Symbol;Acc:HGNC:12123] [ENST00000390455]	chr14:22592105-22592164	hs|14q11.2	ATCATTCATGGTCTAAAAAACAATGAAACCAATGAAATGGCCTCTCTGATCATCACAGAA
A_32_P108655	0.539774	0.0439245	4.29274	up	2295.19	288.808	1449.44	199.221	378.567	322.614	771.426	209.085	252.646	183.327	2.99043	2.86305	0.23074	1.88343	0.4627	Detected	Detected	Detected	Detected	Detected	0	A_32_P108655	A_32_P108655	NM_001005353	NM_001005353	NM_001005353	Hs.10862	205	AK4	adenylate kinase 4	ENST00000327299	THC2461907	GO:0001889(liver development)|GO:0004017(adenylate kinase activity)|GO:0004550(nucleoside diphosphate kinase activity)|GO:0005524(ATP binding)|GO:0005525(GTP binding)|GO:0005739(mitochondrion)|GO:0005759(mitochondrial matrix)|GO:0006165(nucleoside diphosphate phosphorylation)|GO:0006172(ADP biosynthetic process)|GO:0007420(brain development)|GO:0009142(nucleoside triphosphate biosynthetic process…	"Homo sapiens adenylate kinase 4 (AK4), transcript variant 1, mRNA [NM_001005353]"	chr1:65692632-65692691	hs|1p31.3	TGAAGAGGATCTTATTAAACTGCTGGTCTGACTTTATGGATTGACACTGTTCATTTCTTT
A_23_P88691	0.539774	0.0227322	2.3017	up	351.759	100.381	425.725	124.767	160.345	121.25	150.155	101.631	253.538	141.468	1.80911	1.77069	0.4032	0.563111	0.84173	Detected	Not Detected	Detected	Detected	Detected	0	A_23_P88691	A_23_P88691	NM_000745	NM_000745	NM_000745	Hs.1614	1138	CHRNA5	"cholinergic receptor, nicotinic, alpha 5 (neuronal)"	ENST00000299565	THC2506215	GO:0004889(acetylcholine-activated cation-selective channel activity)|GO:0005886(plasma membrane)|GO:0005892(acetylcholine-gated channel complex)|GO:0006810(transport)|GO:0006812(cation transport)|GO:0007165(signal transduction)|GO:0007268(synaptic transmission)|GO:0015276(ligand-gated ion channel activity)|GO:0015464(acetylcholine receptor activity)|GO:0030054(cell junction)|GO:0034220(ion trans…	"Homo sapiens cholinergic receptor, nicotinic, alpha 5 (neuronal) (CHRNA5), mRNA [NM_000745]"	chr15:78885456-78885515	hs|15q25.1	TAGCCCAGGTTCTTGATCGGATGTTTCTGTGGACTTTTCTTTTCGTTTCAATTGTTGGAT
A_23_P865	0.539774	0.0447168	2.14264	up	229.695	133.865	484.509	131.707	191.923	123.464	482.425	174.282	201.214	201.999	0.778939	1.87919	0.636433	1.46888	-0.00561963	Detected	Not Detected	Detected	Detected	Detected	0	A_23_P865	A_23_P865	NM_001013660	NM_001013660	NM_001013660	Hs.454779	391059	FRRS1	ferric-chelate reductase 1	ENST00000287474	THC2478171	GO:0000293(ferric-chelate reductase activity)|GO:0016021(integral to membrane)|GO:0046872(metal ion binding)|GO:0055114(oxidation-reduction process)	"Homo sapiens ferric-chelate reductase 1 (FRRS1), mRNA [NM_001013660]"	chr1:100174266-100174259	hs|1p21.2	GGTCATGTCTGTAGAGGAATTCTGAAGTCCAGCCTTTAGAGAACAACATTCGAAGAGGGT
A_33_P3387831	0.539774	0.0267256	3.38105	up	720.492	143.714	1164.3	205.737	283.071	84.8617	263.798	150.74	153.721	134.018	2.32578	2.50059	1.73798	0.807372	0.197886	Detected	Detected	Detected	Detected	Detected	0	A_33_P3387831	A_33_P3387831	ENST00000402338	XR_244383	XR_244383	Hs.208912	79019	CENPM	centromere protein M	ENST00000402338	THC2603107	GO:0000278(mitotic cell cycle)|GO:0000777(condensed chromosome kinetochore)|GO:0005654(nucleoplasm)|GO:0005829(cytosol)|GO:0006334(nucleosome assembly)|GO:0034080(CenH3-containing nucleosome assembly at centromere)	centromere protein M [Source:HGNC Symbol;Acc:HGNC:18352] [ENST00000402338]	chr22:42334819-42334760	hs|22q13.2	TAAGCAGCTGGCGTGTTACATCTCCATTTAAGGTTTCCTTTGAACAAAAGGTCTGTGGCT
A_23_P500282	0.539774	0.0139247	2.08417	up	4015.06	1548.16	3490.92	1081.12	1559.27	1131.31	1844.19	1156.11	2906.04	1788.36	1.37486	1.69109	0.462878	0.673708	0.700413	Detected	Detected	Detected	Detected	Detected	0	A_23_P500282	A_23_P500282	NM_018026	NM_018026	NM_018026	Hs.644326	55690	PACS1	phosphofurin acidic cluster sorting protein 1	ENST00000320580	THC2468105	GO:0000042(protein targeting to Golgi)|GO:0005515(protein binding)|GO:0005829(cytosol)|GO:0016032(viral reproduction)|GO:0030137(COPI-coated vesicle)|GO:0044325(ion channel binding)|GO:0050690(regulation of defense response to virus by virus)|GO:0072661(protein targeting to plasma membrane)	"Homo sapiens phosphofurin acidic cluster sorting protein 1 (PACS1), mRNA [NM_018026]"	chr11:66012003-66012062	hs|11q13.2	CCTCTCACTCCTTCCCAGAAGTTTTTGCACAGAACTTCATTTTGAAAGTGTTTTTCTCAT
A_33_P3236259	0.482373	0.000435882	2.07287	up	138.892	59.9491	247.391	127.393	262.229	108.954	154.408	75.3355	132.661	80.4396	1.21215	0.957501	1.26711	1.03534	0.721763	Detected	Detected	Detected	Detected	Detected	0	A_33_P3236259	A_33_P3236259	ENST00000452342		BX398892	Hs.224673				ENST00000452342			"BX398892 Homo sapiens PLACENTA COT 25-NORMALIZED Homo sapiens cDNA clone CS0DI066YG03 5-PRIME, mRNA sequence [BX398892]"	chr2:20254198-20254257	hs|2p24.1	CTCTTTCCCCTCTGTCACCACTGGACTGTAAGCTCCTAATACAAACCCATGTCTCATTTA
A_23_P156683	0.539774	0.0470043	2.94918	up	524.769	129.566	113.465	27.9668	191.797	53.3002	242.175	105.01	155.18	211.444	2.018	2.02046	1.84736	1.20552	-0.446331	Detected	Not Detected	Not Detected	Detected	Detected	0	A_23_P156683	A_23_P156683	NM_000595	NM_000595	NM_000595	Hs.36	4049	LTA	lymphotoxin alpha	ENST00000383303	THC2609500	GO:0001666(response to hypoxia)|GO:0002876(positive regulation of chronic inflammatory response to antigenic stimulus)|GO:0002925(positive regulation of humoral immune response mediated by circulating immunoglobulin)|GO:0005102(receptor binding)|GO:0005125(cytokine activity)|GO:0005164(tumor necrosis factor receptor binding)|GO:0005615(extracellular space)|GO:0006915(apoptotic process)|GO:0006959…	"Homo sapiens lymphotoxin alpha (LTA), transcript variant 2, mRNA [NM_000595]"	chr6:31541154-31541213	hs|6p21.33	TCCCCACCAGTGGCATCTACTTCGTCTACTCCCAGGTGGTCTTCTCTGGGAAAGCCTACT
A_24_P227091	0.539774	0.0403112	3.28112	up	695.496	291.388	1836.68	210.552	382.472	182.623	293.838	183.561	421.777	263.533	1.2551	3.12485	1.06649	0.678759	0.678499	Detected	Detected	Detected	Detected	Detected	0	A_24_P227091	A_24_P227091	NM_004523	NM_004523	NM_004523	Hs.8878	3832	KIF11	kinesin family member 11	ENST00000260731	THC2462785	GO:0000922(spindle pole)|GO:0003777(microtubule motor activity)|GO:0005524(ATP binding)|GO:0005737(cytoplasm)|GO:0005819(spindle)|GO:0005829(cytosol)|GO:0005871(kinesin complex)|GO:0005874(microtubule)|GO:0005876(spindle microtubule)|GO:0007018(microtubule-based movement)|GO:0007051(spindle organization)|GO:0007052(mitotic spindle organization)|GO:0007059(chromosome segregation)|GO:0007067(mitosi…	"Homo sapiens kinesin family member 11 (KIF11), mRNA [NM_004523]"	chr10:94414627-94414686	hs|10q23.33	ACACTCCAAGACCTGTGCCTTTTAGAGAAGCTCACAATGATTTAAGGACTGTTTGAAACT
A_33_P3394175	0.539774	0.0451814	2.1604	up	131.275	71.3191	96.2469	41.1959	309.33	89.1962	254.312	109.924	136.87	162.263	0.880232	1.22424	1.79409	1.2101	-0.245529	Detected	Not Detected	Detected	Detected	Detected	0	A_33_P3394175	A_33_P3394175	ENST00000390363		AB306151	Hs.733262				ENST00000390363	NP285403		T cell receptor beta variable 9 [Source:HGNC Symbol;Acc:HGNC:12246] [ENST00000390363]	chr7:142239651-142239592	hs|7q34	GGAAACATTCTTGAACGATTCTCCGCACAACAGTTCCCTGACTTGCACTCTGAACTAAAC
A_33_P3213892	0.539774	0.046563	2.17509	up	193.44	62.6146	215.959	62.4174	117.343	74.0185	94.1222	52.4256	199.327	210.818	1.62731	1.79074	0.664773	0.844265	-0.0808622	Detected	Not Detected	Detected	Not Detected	Detected	0	A_33_P3213892	A_33_P3213892	NM_001282934	NM_001282934	NM_001282934	Hs.473893	63977	PRDM15	PR domain containing 15	ENST00000447207	NP484436	"GO:0003677(DNA binding)|GO:0005634(nucleus)|GO:0006351(transcription, DNA-dependent)|GO:0006355(regulation of transcription, DNA-dependent)|GO:0008168(methyltransferase activity)|GO:0032259(methylation)|GO:0046872(metal ion binding)"	"Homo sapiens PR domain containing 15 (PRDM15), transcript variant 3, mRNA [NM_001282934]"	chr21:43220739-43220680	hs|21q22.3	GACTCCAGCTCAAAAGGCATCTTAGTAATATCCATGAATCGATTTCCAATAGAGTTTTTT
A_33_P3253214	0.539774	0.00767167	2.98303	up	1309.08	564.889	5078.1	861.059	539.138	268.208	638.219	318.578	958.35	356.696	1.21251	2.56011	1.0073	1.0024	1.42586	Detected	Detected	Detected	Detected	Detected	0	A_33_P3253214	A_33_P3253214	ENST00000607355		L19779	Hs.530461				ENST00000607355	THC2556222		"histone cluster 2, H2aa4 [Source:HGNC Symbol;Acc:HGNC:29668] [ENST00000607355]"	chr1:149823132-149823191	hs|1q21.2	AACTCAAAAGGCTCTTTTCAGAGCCACCCACGTTTTCAAATAAAAGAGTTGTTAATGCTG
A_33_P3411075	0.539774	0.0483447	2.89368	up	1973.71	1339.09	13618.2	1829.3	2591.52	1166.47	3110.59	1977.62	2116.09	1205.49	0.559661	2.89618	1.15164	0.653426	0.811788	Detected	Detected	Detected	Detected	Detected	0	A_33_P3411075	A_33_P3411075	NM_003088	NM_003088	NM_003088	Hs.118400	6624	FSCN1	fascin actin-bundling protein 1	ENST00000473330	THC2492444	"GO:0001725(stress fiber)|GO:0003779(actin binding)|GO:0005515(protein binding)|GO:0005737(cytoplasm)|GO:0005829(cytosol)|GO:0008144(drug binding)|GO:0008283(cell proliferation)|GO:0015629(actin cytoskeleton)|GO:0016477(cell migration)|GO:0030036(actin cytoskeleton organization)|GO:0030054(cell junction)|GO:0030175(filopodium)|GO:0030674(protein binding, bridging)|GO:0048870(cell motility)|GO:005…	"Homo sapiens fascin actin-bundling protein 1 (FSCN1), mRNA [NM_003088]"	chr7:5646220-5646279	hs|7p22.1	CTAAACGCCCATGATAGTAGCTTCAAACTGGAAATAGCGAAATAAAATAACTCAGTCTGC
A_23_P44569	0.539774	0.0244961	3.51778	up	656.176	122.306	471.924	83.321	343.501	129.957	304.296	104.891	166.097	163.533	2.42359	2.5018	1.40228	1.53658	0.0224451	Detected	Not Detected	Detected	Detected	Detected	0	A_23_P44569	A_23_P44569	NM_000392	NM_000392	NM_000392	Hs.368243	1244	ABCC2	"ATP-binding cassette, sub-family C (CFTR/MRP), member 2"	ENST00000370449	THC2472036	"GO:0005515(protein binding)|GO:0005524(ATP binding)|GO:0005886(plasma membrane)|GO:0005887(integral to plasma membrane)|GO:0006810(transport)|GO:0006855(drug transmembrane transport)|GO:0006979(response to oxidative stress)|GO:0008152(metabolic process)|GO:0008514(organic anion transmembrane transporter activity)|GO:0009408(response to heat)|GO:0009986(cell surface)|GO:0015732(prostaglandin tran…	"Homo sapiens ATP-binding cassette, sub-family C (CFTR/MRP), member 2 (ABCC2), mRNA [NM_000392]"	chr10:101611322-101611381	hs|10q24.2	CCCTGGACCCTTTTACTTTATGGCTAAGGAAGCTGGCATTGAGAATGTGAACAGCACAAA
A_23_P204016	0.539774	0.0497541	2.32649	up	957.682	556.938	1397.59	439.481	1111.34	330.082	1271.45	498.033	611.314	751.895	0.782028	1.66907	1.7514	1.35216	-0.298618	Detected	Detected	Detected	Detected	Detected	0	A_23_P204016	A_23_P204016	NM_000725	NM_000725	NM_000725	Hs.250712	784	CACNB3	"calcium channel, voltage-dependent, beta 3 subunit"	ENST00000548860	THC2607161	GO:0005245(voltage-gated calcium channel activity)|GO:0005829(cytosol)|GO:0005891(voltage-gated calcium channel complex)|GO:0006810(transport)|GO:0006816(calcium ion transport)|GO:0007268(synaptic transmission)|GO:0007411(axon guidance)|GO:0007528(neuromuscular junction development)|GO:0008331(high voltage-gated calcium channel activity)|GO:0016020(membrane)|GO:0016324(apical plasma membrane)|GO:…	"Homo sapiens calcium channel, voltage-dependent, beta 3 subunit (CACNB3), transcript variant 1, mRNA [NM_000725]"	chr12:49222321-49222380	hs|12q13.12	CTCACCCTGCCAGGAAGCTTCTTAACATGTGACAGGACCAGGGACCAGGAGCATGGTGAA
A_33_P3284247	0.539774	0.00139256	2.3421	up	306.519	91.7997	280.052	116.735	281.125	153.577	335.272	154.414	249.738	126.725	1.73942	1.26246	0.872248	1.11853	0.978711	Detected	Not Detected	Detected	Detected	Detected	0	A_33_P3284247	A_33_P3284247	ENST00000382966				352887	GYG2P1	glycogenin 2 pseudogene 1	ENST00000382966			glycogenin 2 pseudogene 1 [Source:HGNC Symbol;Acc:HGNC:4701] [ENST00000382966]	chrY:14475225-14475166	hs|Yq11.21	GGATTGGCAGAACCCTTTTTCTCCTTCTCTTGTTTAGTCTTCCAACCATTATATATTAAA
A_33_P3287760	0.539774	0.0434553	2.22038	up	796.13	329.82	1596.73	417.671	440.301	274.247	841.777	359.96	344.863	374.403	1.27132	1.93468	0.683015	1.2256	-0.118569	Detected	Detected	Detected	Detected	Detected	0	A_33_P3287760	A_33_P3287760	NM_001282862	NM_001282862	NM_001282862	Hs.125293	221002	RASGEF1A	"RasGEF domain family, member 1A"	ENST00000395809	THC2638221	GO:0005088(Ras guanyl-nucleotide exchange factor activity)|GO:0005622(intracellular)|GO:0007264(small GTPase mediated signal transduction)|GO:0016477(cell migration)|GO:0032320(positive regulation of Ras GTPase activity)|GO:0046579(positive regulation of Ras protein signal transduction)	"Homo sapiens RasGEF domain family, member 1A (RASGEF1A), transcript variant 1, mRNA [NM_001282862]"	chr10:43691984-43691925	hs|10q11.21	CCTCCTTTGAAAGTGAGGGTCCCGAGAACCACATGGAAAAAGACAGCTGGAAGACCCTCA
A_33_P3235631	0.539774	0.0427458	10.6472	up	240.276	96.1994	492.222	24.3592	545.944	28.6874	2982.64	280.287	172.813	201.054	1.32059	4.33677	4.25026	3.41161	-0.218372	Detected	Not Detected	Not Detected	Detected	Detected	0	A_33_P3235631	A_33_P3235631	ENST00000390244		JN111512	Hs.742004				ENST00000390244	NP1173882		immunoglobulin kappa variable 5-2 [Source:HGNC Symbol;Acc:HGNC:5835] [ENST00000390244]	chr2:89197243-89197300	hs|2p11.2	TAACATAGAATCTGAGGATGCTGCATATTACTTCTGTCTACAACATGATAATTTCCCTCT
A_23_P210465	0.539774	0.00555582	24.8686	up	27783.2	415.027	33043.4	2157.58	1157.34	418.35	5729.54	321.119	5509.97	256.565	6.06487	3.93688	1.46804	4.15724	4.42465	Detected	Detected	Detected	Detected	Detected	0	A_23_P210465	A_23_P210465	NM_002638	NM_002638	NM_002638	Hs.112341	5266	PI3	"peptidase inhibitor 3, skin-derived"	ENST00000243924	THC2461616	GO:0004866(endopeptidase inhibitor activity)|GO:0004867(serine-type endopeptidase inhibitor activity)|GO:0005578(proteinaceous extracellular matrix)|GO:0007620(copulation)|GO:0010951(negative regulation of endopeptidase activity)|GO:0070062(extracellular vesicular exosome)	"Homo sapiens peptidase inhibitor 3, skin-derived (PI3), mRNA [NM_002638]"	chr20:43804645-43804704	hs|20q13.12	TCCTGCCCCATTATCTTGATCCGGTGCGCCATGTTGAATCCCCCTAACCGCTGCTTGAAA
A_33_P3354451	0.539774	0.0474553	6.22078	up	4847.92	281.549	197.327	170.871	289.602	162.248	641.026	87.7793	2172.58	596.426	4.10591	0.207683	0.835866	2.86843	1.86499	Detected	Detected	Detected	Detected	Detected	0	A_33_P3354451	A_33_P3354451	NM_007028	NM_007028	NM_007028	Hs.493275	11074	TRIM31	tripartite motif containing 31	ENST00000357569	THC2473059	GO:0005739(mitochondrion)|GO:0005829(cytosol)|GO:0008270(zinc ion binding)|GO:0016567(protein ubiquitination)|GO:0016874(ligase activity)|GO:0019221(cytokine-mediated signaling pathway)|GO:0032897(negative regulation of viral transcription)|GO:0045087(innate immune response)|GO:0046597(negative regulation of viral entry into host cell)|GO:0051091(positive regulation of sequence-specific DNA bindi…	"Homo sapiens tripartite motif containing 31 (TRIM31), mRNA [NM_007028]"	chr6:30070983-30070924	hs|6p22.1	AAGCAGCTGTTTACCGAAGGCACCAGTTCAGCCAGGAGTGAAATCCGGAGAGGAGCAACG
A_23_P115064	0.539774	0.0408207	7.361	up	4680.53	507.491	3809.27	223.222	495.275	363.525	3071.08	395.012	215.702	156.299	3.20522	4.09297	0.446174	2.95878	0.464733	Detected	Detected	Detected	Detected	Detected	0	A_23_P115064	A_23_P115064	NM_001878	NM_001878	NM_001878	Hs.405662	1382	CRABP2	cellular retinoic acid binding protein 2	ENST00000368221	THC2671864	"GO:0001972(retinoic acid binding)|GO:0005215(transporter activity)|GO:0005501(retinoid binding)|GO:0005654(nucleoplasm)|GO:0005737(cytoplasm)|GO:0005783(endoplasmic reticulum)|GO:0005829(cytosol)|GO:0006355(regulation of transcription, DNA-dependent)|GO:0007165(signal transduction)|GO:0008544(epidermis development)|GO:0016918(retinal binding)|GO:0019841(retinol binding)|GO:0035115(embryonic fore…	"Homo sapiens cellular retinoic acid binding protein 2 (CRABP2), transcript variant 1, mRNA [NM_001878]"	chr1:156669638-156669579	hs|1q23.1	CCCTACACCAACAAAGAGGAATGGCTGCAAGAGCCCAGATCACCCATTCCGGGTTCACTC
A_23_P151150	0.539774	0.0242382	3.00519	up	372.141	107.476	773.662	135.945	194.221	125.886	159.157	122.329	514.277	169.814	1.79184	2.50868	0.62558	0.379688	1.59859	Detected	Not Detected	Detected	Detected	Detected	0	A_23_P151150	A_23_P151150	NM_202002	NM_202002	NM_202002	Hs.239	2305	FOXM1	forkhead box M1	ENST00000359843	NP708217	"GO:0000086(G2/M transition of mitotic cell cycle)|GO:0000122(negative regulation of transcription from RNA polymerase II promoter)|GO:0000278(mitotic cell cycle)|GO:0000981(sequence-specific DNA binding RNA polymerase II transcription factor activity)|GO:0001558(regulation of cell growth)|GO:0001570(vasculogenesis)|GO:0001889(liver development)|GO:0003677(DNA binding)|GO:0003700(sequence-specifi…	"Homo sapiens forkhead box M1 (FOXM1), transcript variant 1, mRNA [NM_202002]"	chr12:2967381-2967322	hs|12p13.33	GGTAGGATGACCTGGGGTTTCAATTGACTTCTGTTCCTTGCTTTTAGTTTTGATAGAAGG
A_33_P3382565	0.539774	0.0360163	2.55892	up	540.511	134.103	383.875	195.122	468.91	201.765	827.17	232.223	227.56	249.874	2.01098	0.976257	1.21663	1.83268	-0.134953	Detected	Detected	Detected	Detected	Detected	0	A_33_P3382565	A_33_P3382565	NM_018012	NM_018012	NM_018012	Hs.368096	55083	KIF26B	kinesin family member 26B	ENST00000407071	THC2475155	GO:0003777(microtubule motor activity)|GO:0005524(ATP binding)|GO:0005737(cytoplasm)|GO:0005871(kinesin complex)|GO:0005874(microtubule)|GO:0007018(microtubule-based movement)|GO:0008017(microtubule binding)|GO:0008152(metabolic process)|GO:0016887(ATPase activity)|GO:0022409(positive regulation of cell-cell adhesion)|GO:0030010(establishment of cell polarity)|GO:0072092(ureteric bud invasion)	"Homo sapiens kinesin family member 26B (KIF26B), mRNA [NM_018012]"	chr1:245865842-245865901	hs|1q44	TGTCAACTTCTGCAAGGCCCATCTCATGATGATCACCTGCTTCGACATCACCTCCAGGCG
A_23_P68610	0.539774	0.0495179	21.9827	up	1783.95	372.86	18360.1	191.299	1105.75	340.106	1113.86	320.152	1011.68	417.593	2.25837	6.5846	1.70098	1.79874	1.27658	Detected	Detected	Detected	Detected	Detected	0	A_23_P68610	A_23_P68610	NM_012112	NM_012112	NM_012112	Hs.244580	22974	TPX2	"TPX2, microtubule-associated"	ENST00000340513	THC2611534	GO:0000922(spindle pole)|GO:0005515(protein binding)|GO:0005524(ATP binding)|GO:0005525(GTP binding)|GO:0005634(nucleus)|GO:0005654(nucleoplasm)|GO:0005737(cytoplasm)|GO:0005819(spindle)|GO:0005874(microtubule)|GO:0006915(apoptotic process)|GO:0007067(mitosis)|GO:0008283(cell proliferation)|GO:0015630(microtubule cytoskeleton)|GO:0019901(protein kinase binding)|GO:0032147(activation of protein ki…	"Homo sapiens TPX2, microtubule-associated (TPX2), mRNA [NM_012112]"	chr20:30388973-30389032	hs|20q11.21	AGAGAACCCATTTCTCCAGACTTTTACCTACCCGTGCCTGAGAAAGCATACTTGACAACT
A_23_P387471	0.539774	0.0448856	2.0784	up	145.987	89.6705	290.088	68.5317	115.896	63.9677	88.6027	75.1277	109.929	71.3878	0.703137	2.08165	0.857415	0.238004	0.62282	Detected	Not Detected	Detected	Detected	Detected	0	A_23_P387471	A_23_P387471	NM_005931	NM_005931	NM_005931	Hs.731446	4277	MICB	MHC class I polypeptide-related sequence B	ENST00000614843	THC2472137	GO:0001913(T cell mediated cytotoxicity)|GO:0002429(immune response-activating cell surface receptor signaling pathway)|GO:0003823(antigen binding)|GO:0005886(plasma membrane)|GO:0006979(response to oxidative stress)|GO:0009408(response to heat)|GO:0009986(cell surface)|GO:0016021(integral to membrane)|GO:0016032(viral reproduction)|GO:0019835(cytolysis)|GO:0019882(antigen processing and presenta…	"Homo sapiens MHC class I polypeptide-related sequence B (MICB), transcript variant 1, mRNA [NM_005931]"	chr6:31478833-31478892	hs|6p21.33	TATGCATTACTCTGTGTCTACTATTATGTGTGCATAATTTATACCGTAAATGTTTACTCT
A_24_P173746	0.539774	0.0444508	2.42901	up	531.084	270.568	887.098	171.245	370.029	160.138	457.082	287.836	214.652	194.571	0.972951	2.37303	1.20832	0.667206	0.141709	Detected	Detected	Detected	Detected	Detected	0	A_24_P173746	A_24_P173746	NM_152663	NM_152663	NM_152663	Hs.632485	55103	RALGPS2	Ral GEF with PH domain and SH3 binding motif 2	ENST00000478871	THC2761009	GO:0005085(guanyl-nucleotide exchange factor activity)|GO:0005737(cytoplasm)|GO:0005886(plasma membrane)|GO:0007264(small GTPase mediated signal transduction)|GO:0043547(positive regulation of GTPase activity)	"Homo sapiens Ral GEF with PH domain and SH3 binding motif 2 (RALGPS2), transcript variant 10, mRNA [NM_152663]"	chr1:178866870-178871278	hs|1q25.2	AAAGGCTACCGAAAGAAAACATTTCAAATCAACATCCAATAAGAACGTATCTGTGATAGG
A_33_P3229122	0.539774	0.0433053	6.91942	up	4399.28	2258.89	21305.3	874.379	8398.49	2300.85	4645.61	2039.01	4383.95	1861.69	0.961653	4.60681	1.86797	1.188	1.23562	Detected	Detected	Detected	Detected	Detected	0	A_33_P3229122	A_33_P3229122	NM_003522	NM_003522	NM_003522	Hs.182137	8343	HIST1H2BF	"histone cluster 1, H2bf"		THC2500887	GO:0000786(nucleosome)|GO:0002227(innate immune response in mucosa)|GO:0003677(DNA binding)|GO:0005615(extracellular space)|GO:0005634(nucleus)|GO:0005654(nucleoplasm)|GO:0006325(chromatin organization)|GO:0006334(nucleosome assembly)|GO:0019731(antibacterial humoral response)|GO:0046982(protein heterodimerization activity)|GO:0050830(defense response to Gram-positive bacterium)|GO:0070062(extrac…	"Homo sapiens histone cluster 1, H2bf (HIST1H2BF), mRNA [NM_003522]"	chr6:26200153-26200212	hs|6p22.2	ACCAGCTCTAAGTAATTCTAACGTCTTCATACCCAATCCCAAAGGCTCTTTTAAGAGCCA
A_33_P3338121	0.539774	0.0356105	2.7147	up	3025.65	970.587	4803.27	915.909	379.832	385.579	1043.88	480.856	1585.38	771.125	1.64032	2.39074	-0.0216624	1.11828	1.0398	Detected	Detected	Detected	Detected	Detected	0	A_33_P3338121	A_33_P3338121	NM_001017402	NM_001017402	NM_001017402	Hs.497636	3914	LAMB3	"laminin, beta 3"	ENST00000367030	THC2753992	GO:0005198(structural molecule activity)|GO:0005515(protein binding)|GO:0005576(extracellular region)|GO:0005610(laminin-5 complex)|GO:0007155(cell adhesion)|GO:0008544(epidermis development)|GO:0022617(extracellular matrix disassembly)|GO:0030198(extracellular matrix organization)|GO:0031581(hemidesmosome assembly)|GO:0032403(protein complex binding)|GO:0034329(cell junction assembly)|GO:0035987…	"Homo sapiens laminin, beta 3 (LAMB3), transcript variant 2, mRNA [NM_001017402]"	chr1:209788415-209788356	hs|1q32.2	ACAAAGATGGTGGAGATTGGCATGCCATTGAAACTAAGAGCTCTCAAGTCAAGGAAGCTG
A_33_P3229272	0.539774	0.0306456	2.12841	up	2637	929.613	5604.84	1601.34	1264.26	951.699	1329.39	773.826	1497.56	1189.56	1.5042	1.80739	0.409717	0.780686	0.332189	Detected	Detected	Detected	Detected	Detected	0	A_33_P3229272	A_33_P3229272	NM_014567	NM_014567	NM_014567	Hs.479747	9564	BCAR1	breast cancer anti-estrogen resistance 1	ENST00000553953	THC2610492	GO:0001558(regulation of cell growth)|GO:0001726(ruffle)|GO:0004871(signal transducer activity)|GO:0005515(protein binding)|GO:0005730(nucleolus)|GO:0005737(cytoplasm)|GO:0005829(cytosol)|GO:0005886(plasma membrane)|GO:0005925(focal adhesion)|GO:0007015(actin filament organization)|GO:0007155(cell adhesion)|GO:0007173(epidermal growth factor receptor signaling pathway)|GO:0007186(G-protein couple…	"Homo sapiens breast cancer anti-estrogen resistance 1 (BCAR1), transcript variant 6, mRNA [NM_014567]"	chr15:020279587-020279528	hs|15q11.1	ATGAACCACCTGAATGTGCTGGCCAAAGCCCTCTATGTCAATGTGGCCGAGTCCCCGGAT
A_21_P0013243	0.539774	0.0360562	2.04252	up	1609.28	697.611	1728.78	564.123	894.018	528.273	1246.67	557.057	968.73	1063.46	1.20592	1.61567	0.75902	1.16218	-0.134593	Detected	Detected	Detected	Detected	Detected	0	A_21_P0013243	A_21_P0013243	NM_020892	NM_020892	NM_020892	Hs.187058	113878	DTX2	"deltex 2, E3 ubiquitin ligase"	ENST00000425797	THC2508283	GO:0005515(protein binding)|GO:0005654(nucleoplasm)|GO:0005737(cytoplasm)|GO:0007219(Notch signaling pathway)|GO:0008270(zinc ion binding)|GO:0016567(protein ubiquitination)|GO:0016874(ligase activity)|GO:0031965(nuclear membrane)	"Homo sapiens deltex 2, E3 ubiquitin ligase (DTX2), transcript variant 1, mRNA [NM_020892]"	chr7:76132744-76132804	hs|7q11.23	ATGGAAGTCTGCAGTGTCCCTCCTGCAAAACCATCTATGAGAGAAGACGGGGACCCAGCC
A_33_P3331233	0.539774	0.044103	8.61338	up	2194.49	240.343	988.122	150.336	1625.05	83.0371	2260.7	314.098	330.888	555.254	3.19072	2.7165	4.29058	2.84748	-0.746806	Detected	Not Detected	Detected	Detected	Detected	0	A_33_P3331233	A_33_P3331233	ENST00000562905			Hs.595878				ENST00000562905	NP163115		immunoglobulin heavy variable 3/OR16-13 (non-functional) [Source:HGNC Symbol;Acc:HGNC:5637] [ENST00000562905]	chr16:33629982-33630041	hs|16p11.2	TATTAATAGTGATGGGAGTAGCACAAGCTACGCAGACTCCATGAAGGGCCAATTCACCAT
A_23_P324754	0.539774	0.0455392	2.75561	up	102.129	33.7864	310.978	202.262	548.815	91.6181	369.44	174.009	80.2673	72.6798	1.59588	0.620586	2.58262	1.08618	0.143258	Not Detected	Detected	Detected	Detected	Detected	0	A_23_P324754	A_23_P324754	NM_018689	NM_018689	NM_018689	Hs.459088	57214	CEMIP	"cell migration inducing protein, hyaluronan binding"	ENST00000394685	NP1156790	GO:0004415(hyalurononglucosaminidase activity)|GO:0005515(protein binding)|GO:0005540(hyaluronic acid binding)|GO:0005576(extracellular region)|GO:0005634(nucleus)|GO:0005737(cytoplasm)|GO:0005783(endoplasmic reticulum)|GO:0005886(plasma membrane)|GO:0005905(coated pit)|GO:0007605(sensory perception of sound)|GO:0010800(positive regulation of peptidyl-threonine phosphorylation)|GO:0030214(hyaluro…	"Homo sapiens cell migration inducing protein, hyaluronan binding (CEMIP), transcript variant 3, mRNA [NM_018689]"	chr15:81243634-81243693	hs|15q25.1	TGTTTCACAGTACAGGATCTGTACATAAAAGTTTCTTTCCTAAACCATTCACCAAGAGCC
A_23_P145114	0.539774	0.0363209	2.00444	up	747.643	557.876	1592.05	407.602	466.312	285.197	410.251	298.501	793.373	449.06	0.422404	1.96565	0.709339	0.458769	0.821093	Detected	Detected	Detected	Detected	Detected	0	A_23_P145114	A_23_P145114	NM_001498	NM_001498	NM_001498	Hs.654465	2729	GCLC	"glutamate-cysteine ligase, catalytic subunit"	ENST00000616923	THC2466624	"GO:0000096(sulfur amino acid metabolic process)|GO:0000287(magnesium ion binding)|GO:0004357(glutamate-cysteine ligase activity)|GO:0005524(ATP binding)|GO:0005829(cytosol)|GO:0006534(cysteine metabolic process)|GO:0006536(glutamate metabolic process)|GO:0006750(glutathione biosynthetic process)|GO:0006805(xenobiotic metabolic process)|GO:0006979(response to oxidative stress)|GO:0008637(apoptoti…	"Homo sapiens glutamate-cysteine ligase, catalytic subunit (GCLC), transcript variant 1, mRNA [NM_001498]"	chr6:53362256-53362197	hs|6p12.1	AGAATGCCTGGTTTTCGTTTGCAATTTGCTTGTGTAAATCAGGTTGTAAAAAGGCAGATA
A_23_P118815	0.539774	0.0476538	8.72826	up	546.706	156.852	4498.86	139.041	538.569	151.194	455.204	164.622	240.804	163.567	1.80136	5.01598	1.83273	1.46736	0.557978	Detected	Detected	Detected	Detected	Detected	0	A_23_P118815	A_23_P118815	NM_001012271	NM_001012271	NM_001012271	Hs.744872	332	BIRC5	baculoviral IAP repeat containing 5	ENST00000301633	THC2464956	"GO:0000086(G2/M transition of mitotic cell cycle)|GO:0000228(nuclear chromosome)|GO:0000278(mitotic cell cycle)|GO:0000775(chromosome, centromeric region)|GO:0000777(condensed chromosome kinetochore)|GO:0000910(cytokinesis)|GO:0004842(ubiquitin-protein ligase activity)|GO:0004869(cysteine-type endopeptidase inhibitor activity)|GO:0005515(protein binding)|GO:0005634(nucleus)|GO:0005737(cytoplasm)…	"Homo sapiens baculoviral IAP repeat containing 5 (BIRC5), transcript variant 3, mRNA [NM_001012271]"	chr17:76220720-76220779	hs|17q25.3	CTGGAAACCTCTGGAGGTCATCTCGGCTGTTCCTGAGAAATAAAAAGCCTGTCATTTCAA
A_33_P3362371	0.539774	0.0333647	2.04861	up	6439.85	1935.64	6680.07	2764.48	3735.47	2820.2	2671.23	2418.96	4509.54	2177.63	1.73422	1.27286	0.405493	0.143117	1.05022	Detected	Detected	Detected	Detected	Detected	0	A_33_P3362371	A_33_P3362371	NM_001265591	NM_001265591	NM_001265591	Hs.743229	10313	RTN3	reticulon 3	ENST00000543123	THC2541012	GO:0000139(Golgi membrane)|GO:0005615(extracellular space)|GO:0005783(endoplasmic reticulum)|GO:0005789(endoplasmic reticulum membrane)|GO:0006915(apoptotic process)|GO:0016021(integral to membrane)|GO:0016032(viral reproduction)|GO:0016192(vesicle-mediated transport)|GO:0070062(extracellular vesicular exosome)|GO:0071786(endoplasmic reticulum tubular network organization)	"Homo sapiens reticulon 3 (RTN3), transcript variant 7, mRNA [NM_001265591]"	chr11:63449006-63449065	hs|11q13.1	TAAAGGGACTTGAGCGAGCCAGTTGCCGGATTATTCTATTTCCCCTCCCTCTCTCCCGCC
A_33_P3302632	0.539774	0.00420237	2.02284	up	297.733	135.588	278.144	102.895	482.599	224.138	268.86	192.807	224.531	134.645	1.13479	1.43466	1.10644	0.479696	0.737758	Detected	Not Detected	Detected	Detected	Detected	0	A_33_P3302632	A_33_P3302632	NM_003523	NM_003523	NM_003523	Hs.534369	8344	HIST1H2BE	"histone cluster 1, H2be"			GO:0000786(nucleosome)|GO:0002227(innate immune response in mucosa)|GO:0003677(DNA binding)|GO:0005615(extracellular space)|GO:0005634(nucleus)|GO:0005654(nucleoplasm)|GO:0006325(chromatin organization)|GO:0006334(nucleosome assembly)|GO:0019731(antibacterial humoral response)|GO:0046982(protein heterodimerization activity)|GO:0050830(defense response to Gram-positive bacterium)|GO:0070062(extrac…	"Homo sapiens histone cluster 1, H2be (HIST1H2BE), mRNA [NM_003523]"	chr6:26184399-26184458	hs|6p22.2	AAGTAAACTTGTCCCTGCAACTGCCTTAGTAAACCCAAAGGCTCTTTTCAGAGCCACTCA
A_24_P84396	0.539774	0.0474056	2.67128	up	203.922	85.5986	576.222	413.051	920.822	162.113	620.436	221.629	166.446	151.384	1.25236	0.480304	2.50592	1.48513	0.136841	Detected	Detected	Detected	Detected	Detected	0	A_24_P84396	A_24_P84396	NM_018689	NM_018689	NM_018689	Hs.459088	57214	CEMIP	"cell migration inducing protein, hyaluronan binding"	ENST00000611615	THC2475918	GO:0004415(hyalurononglucosaminidase activity)|GO:0005515(protein binding)|GO:0005540(hyaluronic acid binding)|GO:0005576(extracellular region)|GO:0005634(nucleus)|GO:0005737(cytoplasm)|GO:0005783(endoplasmic reticulum)|GO:0005886(plasma membrane)|GO:0005905(coated pit)|GO:0007605(sensory perception of sound)|GO:0010800(positive regulation of peptidyl-threonine phosphorylation)|GO:0030214(hyaluro…	"Homo sapiens cell migration inducing protein, hyaluronan binding (CEMIP), transcript variant 3, mRNA [NM_018689]"	chr15:81221504-81224247	hs|15q25.1	CCCTATAGGCCAGAATTTTCCAATTAGAGGAATTCAGTTATATGATGGCCCCATCAACAT
A_33_P3347971	0.539774	0.0392695	2.12402	up	239.518	81.1064	128.286	39.4208	131.645	82.4039	123.351	66.8525	207.861	214.283	1.56224	1.70233	0.675867	0.883711	-0.0438969	Detected	Not Detected	Detected	Detected	Detected	0	A_33_P3347971	A_33_P3347971	NM_001287140	NM_001287140	NM_001287140	Hs.368433	7163	TPD52	tumor protein D52	ENST00000448733	THC2524544	GO:0005509(calcium ion binding)|GO:0005515(protein binding)|GO:0005737(cytoplasm)|GO:0005783(endoplasmic reticulum)|GO:0008284(positive regulation of cell proliferation)|GO:0009653(anatomical structure morphogenesis)|GO:0030183(B cell differentiation)|GO:0042803(protein homodimerization activity)|GO:0046903(secretion)|GO:0046982(protein heterodimerization activity)|GO:0048471(perinuclear region o…	"Homo sapiens tumor protein D52 (TPD52), transcript variant 4, mRNA [NM_001287140]"	chr8:80947166-80947107	hs|8q21.13	GGTCTGCAAGTGCTTTTGCCTGCCAGGATTTTGTACTCAAATAAATGCTATTTGGCAACT
A_24_P303091	0.539774	0.0469762	4.09732	up	1521.54	1048.85	2004.69	771.184	968.669	245.414	1257.98	113.289	1964.17	1418.01	0.536723	1.37824	1.98079	3.47303	0.470054	Detected	Detected	Detected	Detected	Detected	0	A_24_P303091	A_24_P303091	NM_001565	NM_001565	NM_001565	Hs.632586	3627	CXCL10	chemokine (C-X-C motif) ligand 10	ENST00000306602	THC2470607	GO:0002690(positive regulation of leukocyte chemotaxis)|GO:0005102(receptor binding)|GO:0005515(protein binding)|GO:0005576(extracellular region)|GO:0005615(extracellular space)|GO:0006935(chemotaxis)|GO:0006954(inflammatory response)|GO:0006955(immune response)|GO:0007165(signal transduction)|GO:0007166(cell surface receptor signaling pathway)|GO:0007186(G-protein coupled receptor signaling path…	"Homo sapiens chemokine (C-X-C motif) ligand 10 (CXCL10), mRNA [NM_001565]"	chr4:76942993-76942934	hs|4q21.1	GTCAAGCCATAATTGTTCTTAGTTTGCAGTTACACTAAAAGGTGACCAATGATGGTCACC
A_33_P3257678	0.539774	0.0377866	2.55073	up	111.55	53.0422	1014.12	173.961	191.398	129.72	123.914	85.4294	143.369	75.6539	1.07247	2.5434	0.561175	0.536531	0.922251	Not Detected	Detected	Detected	Detected	Detected	0	A_33_P3257678	A_33_P3257678	NM_001005464	NM_001005464	NM_001005464	Hs.706618	333932	HIST2H3A	"histone cluster 2, H3a"	ENST00000369158	THC2479197	"GO:0000183(chromatin silencing at rDNA)|GO:0000786(nucleosome)|GO:0003677(DNA binding)|GO:0005515(protein binding)|GO:0005576(extracellular region)|GO:0005634(nucleus)|GO:0005654(nucleoplasm)|GO:0007596(blood coagulation)|GO:0010467(gene expression)|GO:0032776(DNA methylation on cytosine)|GO:0040029(regulation of gene expression, epigenetic)|GO:0045814(negative regulation of gene expression, epi…	"Homo sapiens histone cluster 2, H3a (HIST2H3A), mRNA [NM_001005464]"	chr1:149824626-149824685	hs|1q21.2	AAGAAGTGGCGGTTCGGCCGGAGGTTCCATCGTATCCAAAAGGCTCTTTTCAGAGCCACC
A_33_P3424864	0.539774	0.00728043	3.29835	up	830.915	131.506	95.144	41.3204	155.507	85.6694	165.429	66.0906	291.325	82.0075	2.65958	1.20326	0.860128	1.3237	1.8288	Detected	Not Detected	Detected	Detected	Detected	0	A_33_P3424864	A_33_P3424864	THC2551759								THC2551759		"Q8WSI5_AEDAE (Q8WSI5) Prophenol oxidase, partial (3%) [THC2551759]"	chr17:046679195-046679254	hs|17q21.32	GGAACTGCCAGAGCTTCCTCCTACGGCTTGAAAGCCCAAGCTAATCAGTAACCCGTGAGA
A_23_P24716	0.539774	0.0183641	2.68393	up	1453.97	448.33	862.324	442.795	556.352	318.898	1105.98	219.598	629.061	434.399	1.69737	0.961589	0.802904	2.33239	0.534181	Detected	Detected	Detected	Detected	Detected	0	A_23_P24716	A_23_P24716	NM_017870	NM_017870	NM_017870	Hs.118552	54972	TMEM132A	transmembrane protein 132A	ENST00000005286	THC2494909	GO:0000139(Golgi membrane)|GO:0003674(molecular_function)|GO:0005789(endoplasmic reticulum membrane)|GO:0008150(biological_process)|GO:0016021(integral to membrane)|GO:0070062(extracellular vesicular exosome)	"Homo sapiens transmembrane protein 132A (TMEM132A), transcript variant 1, mRNA [NM_017870]"	chr11:60704552-60704611	hs|11q12.2	ATGGTCGTGAGGAAGGGCTCATGCCCCTTATTTATGGGAACCATCTCATTCTAACAGAAT
A_24_P277934	0.539774	0.0422013	2.56059	up	11594.5	5894.85	12549	3543.77	8820.15	2953.81	11328.7	3240.17	11221.8	13809.9	0.975911	1.82421	1.57822	1.80584	-0.299403	Detected	Detected	Detected	Detected	Detected	0	A_24_P277934	A_24_P277934	NM_000089	NM_000089	NM_000089	Hs.489142	1278	COL1A2	"collagen, type I, alpha 2"	ENST00000464916	THC2564543	"GO:0001501(skeletal system development)|GO:0001568(blood vessel development)|GO:0005201(extracellular matrix structural constituent)|GO:0005515(protein binding)|GO:0005576(extracellular region)|GO:0005584(collagen type I)|GO:0005615(extracellular space)|GO:0005788(endoplasmic reticulum lumen)|GO:0006898(receptor-mediated endocytosis)|GO:0007179(transforming growth factor beta receptor signaling …	"Homo sapiens collagen, type I, alpha 2 (COL1A2), mRNA [NM_000089]"	chr7:94058643-94058702	hs|7q21.3	CCTGAAAAAGGCTGTCATTCTACAGGGCTCTAATGATGTTGAACTTGTTGCTGAGGGCAA
A_21_P0003243	0.539774	0.0253492	2.38388	up	166041	53036.5	385602	238680	244844	58031.8	184374	116911	209995	152508	1.64648	0.692034	2.07695	0.657224	0.461471	Detected	Detected	Detected	Detected	Detected	0	A_21_P0003243	A_21_P0003243	lnc-EPHA6-1:2					lnc-EPHA6-1	lnc-EPHA6-1:2		THC2496390		"LNCipedia lincRNA (lnc-EPHA6-1), lincRNA [lnc-EPHA6-1:2]"	chr3:96336910-96336969	hs|3q11.2	GGGGTTAGTCCTTGCTGTATTATGCTTGGTTATAATTTTTCATCTTTCCCTTGCGGTACT
A_33_P3237552	0.539774	0.0111891	2.97897	up	2050.2	628.054	4030.74	1068.9	2958.9	690.621	1585.94	672.266	799.359	657.345	1.7068	1.91492	2.0991	1.23824	0.282194	Detected	Detected	Detected	Detected	Detected	0	A_33_P3237552	A_33_P3237552	NM_032843	NM_032843	NM_032843	Hs.133205	84929	FIBCD1	fibrinogen C domain containing 1	ENST00000372338	THC2474476	GO:0008061(chitin binding)|GO:0016020(membrane)|GO:0016021(integral to membrane)|GO:0046872(metal ion binding)	"Homo sapiens fibrinogen C domain containing 1 (FIBCD1), transcript variant 1, mRNA [NM_032843]"	chr9:133779394-133779335	hs|9q34.12	CCTCACTCTTTCGTGAATGTTCTCCACCCACCTGTGCCTGGCGGACCCACTCTCCAGTAG
A_24_P9321	0.539774	0.0406358	3.37988	up	2931.63	1513.5	6631.5	747.549	1538.03	525.233	1223.65	756.778	2699.88	1746.13	0.953816	3.14909	1.55006	0.69325	0.628732	Detected	Detected	Detected	Detected	Detected	0	A_24_P9321	A_24_P9321	NM_003533	NM_003533	NM_003533	Hs.132854	8354	HIST1H3I	"histone cluster 1, H3i"	ENST00000616365	THC2477854	"GO:0000183(chromatin silencing at rDNA)|GO:0000228(nuclear chromosome)|GO:0000786(nucleosome)|GO:0003677(DNA binding)|GO:0005515(protein binding)|GO:0005576(extracellular region)|GO:0005634(nucleus)|GO:0005654(nucleoplasm)|GO:0006325(chromatin organization)|GO:0006335(DNA replication-dependent nucleosome assembly)|GO:0007596(blood coagulation)|GO:0010467(gene expression)|GO:0016020(membrane)|GO:…	"Homo sapiens histone cluster 1, H3i (HIST1H3I), mRNA [NM_003533]"	chr6:27839916-27839857	hs|6p22.1	GAGCTGCTAATCCGGAAGCTACCTTTTCAGCGCTTGGTACGGGAGATCGCACAGGACTTT
A_33_P3230548	0.539774	0.0476117	13.3141	up	360.909	86.2865	4478.42	83.5268	431.417	114.654	344.713	101.511	142.221	88.1923	2.06443	5.74461	1.9118	1.76376	0.68941	Detected	Not Detected	Detected	Detected	Detected	0	A_33_P3230548	A_33_P3230548	NM_014875	NM_014875	NM_014875	Hs.3104	9928	KIF14	kinesin family member 14	ENST00000367350	THC2491276	GO:0001558(regulation of cell growth)|GO:0003777(microtubule motor activity)|GO:0005515(protein binding)|GO:0005524(ATP binding)|GO:0005634(nucleus)|GO:0005737(cytoplasm)|GO:0005871(kinesin complex)|GO:0005874(microtubule)|GO:0005886(plasma membrane)|GO:0007018(microtubule-based movement)|GO:0007019(microtubule depolymerization)|GO:0007080(mitotic metaphase plate congression)|GO:0008017(microtubu…	"Homo sapiens kinesin family member 14 (KIF14), mRNA [NM_014875]"	chr1:200521383-200521324	hs|1q32.1	GAGTATGTATAATTTGAAGAGATACTTTGTAACTATGCTTGGGTGATATTGAGCAGTTCC
A_23_P26024	0.539774	0.0104808	9.10802	up	2006.54	209.284	8517.74	370.939	709.112	283.827	2237.12	290.119	508.796	182.994	3.26118	4.52122	1.321	2.94692	1.47529	Detected	Detected	Detected	Detected	Detected	0	A_23_P26024	A_23_P26024	NM_032413	NM_032413	NM_032413	Hs.112242	84419	C15orf48	chromosome 15 open reading frame 48	ENST00000396650	THC2470366	GO:0005634(nucleus)|GO:0005739(mitochondrion)	"Homo sapiens chromosome 15 open reading frame 48 (C15orf48), transcript variant 2, mRNA [NM_032413]"	chr15:45725295-45725354	hs|15q21.1	AGTGTGCGGAAATGCTTCTGCTACATTTTTAGGGTTTGTCTACATTTTTTGGGCTCTGGA
A_33_P3405424	0.539774	0.0222201	4.01157	up	2698.86	539.03	2725.74	884.658	4357.86	1050.04	5132.58	750.413	848.588	865.916	2.32391	1.62346	2.05318	2.77393	-0.0291623	Detected	Detected	Detected	Detected	Detected	0	A_33_P3405424	A_33_P3405424	NM_152899	NM_152899	NM_152899	Hs.741750	259307	IL4I1	interleukin 4 induced 1	ENST00000595948	THC2488969	GO:0001716(L-amino-acid oxidase activity)|GO:0005576(extracellular region)|GO:0005764(lysosome)|GO:0055114(oxidation-reduction process)	"Homo sapiens interleukin 4 induced 1 (IL4I1), transcript variant 1, mRNA [NM_152899]"	chr19:50392976-50392917	hs|19q13.33	AAGGCCAGTTATCTCTCCAAAACACGACCCACACGAGGACCTCGCATTAAAGTATTTTCG
A_33_P3256031	0.539774	0.0408805	2.07359	up	448.221	281.937	146.348	78.4658	412.447	99.0444	224.145	146.948	660.533	539.892	0.668835	0.899263	2.05806	0.60913	0.290962	Detected	Not Detected	Detected	Detected	Detected	0	A_33_P3256031	A_33_P3256031	ENST00000390357		A25970	Hs.534422				ENST00000390357	NP321636		T cell receptor beta variable 4-1 [Source:HGNC Symbol;Acc:HGNC:12215] [ENST00000390357]	chr7:142013308-142013367	hs|7q34	AAGCAGAAAGCTAAGAAGCCACCGGAGCTCATGTTTGTCTACAGCTATGAGAAACTCTCT
A_23_P310274	0.539774	0.0372406	2.40191	up	234.851	56.2987	282.94	116.067	148.481	128.421	150.323	118.24	235.16	79.1045	2.06057	1.28554	0.209391	0.346355	1.57181	Not Detected	Not Detected	Detected	Detected	Detected	0	A_23_P310274	A_23_P310274	NR_001296	NR_001296	NR_001296	Hs.728780	154754	PRSS3P2	"protease, serine, 3 pseudogene 2"	ENST00000503996	THC2522239		"Homo sapiens protease, serine, 3 pseudogene 2 (PRSS3P2), non-coding RNA [NR_001296]"	chr7:142482228-142482287	hs|7q34	CTGTGGTCTGCAATGGACAGCTTCAAGGAATTGTCTCCTGGGGCTATGGCTGTGCCCAGA
A_33_P3351851	0.539774	0.0401377	3.41621	up	1492.36	744.403	8332.18	898.993	2611.94	1365.68	1682.4	1131.34	2009.47	834.402	1.00344	3.21231	0.935501	0.572493	1.268	Detected	Detected	Detected	Detected	Detected	0	A_33_P3351851	A_33_P3351851	NM_003546	NM_003546	NM_003546	Hs.533295	8368	HIST1H4L	"histone cluster 1, H4l"	ENST00000618305	THC2486688	"GO:0000183(chromatin silencing at rDNA)|GO:0000228(nuclear chromosome)|GO:0000278(mitotic cell cycle)|GO:0000723(telomere maintenance)|GO:0000786(nucleosome)|GO:0003677(DNA binding)|GO:0005515(protein binding)|GO:0005576(extracellular region)|GO:0005634(nucleus)|GO:0005654(nucleoplasm)|GO:0006325(chromatin organization)|GO:0006334(nucleosome assembly)|GO:0006335(DNA replication-dependent nucleos…	"Homo sapiens histone cluster 1, H4l (HIST1H4L), mRNA [NM_003546]"	chr6:27841113-27841054	hs|6p22.1	TTAAAGTGTTTTTGGAGAATGTAATCCGCGATGCAGTTACCTACACGGAGCACGCCAAAC
A_33_P3271105	0.539774	0.0266252	2.06369	up	237.287	87.3576	557.75	206.279	285.113	116.869	164.943	152.577	128.584	93.3353	1.44162	1.43503	1.28664	0.112426	0.462211	Detected	Detected	Detected	Detected	Detected	0	A_33_P3271105	A_33_P3271105	NM_001135654	NM_001135654	NM_001135654	Hs.169900	8761	PABPC4	"poly(A) binding protein, cytoplasmic 4 (inducible form)"	ENST00000531243	THC2556086	GO:0000166(nucleotide binding)|GO:0005515(protein binding)|GO:0005634(nucleus)|GO:0005737(cytoplasm)|GO:0006396(RNA processing)|GO:0006401(RNA catabolic process)|GO:0006412(translation)|GO:0007596(blood coagulation)|GO:0008143(poly(A) RNA binding)|GO:0008266(poly(U) RNA binding)|GO:0010494(cytoplasmic stress granule)|GO:0017130(poly(C) RNA binding)|GO:0030529(ribonucleoprotein complex)	"Homo sapiens poly(A) binding protein, cytoplasmic 4 (inducible form) (PABPC4), transcript variant 3, mRNA [NM_001135654]"	chr1:40042341-40042282	hs|1p34.3	AAGAAAAAACGAATCCTCGGAGAACCCGCGGGGAAGTCACTTTCGTACGCTTCCGGCCTG
A_24_P173566	0.539774	0.0496148	3.54482	up	18909.3	7214.82	22959.6	2800.24	9182.64	2855.33	10256.1	3579.41	8621.23	10477.8	1.39006	3.03548	1.68525	1.51868	-0.281375	Detected	Detected	Detected	Detected	Detected	0	A_24_P173566	A_24_P173566	ENST00000390319		X57818	Hs.449585				ENST00000390319	NP1458222		immunoglobulin lambda variable 3-1 [Source:HGNC Symbol;Acc:HGNC:5896] [ENST00000390319]	chr22:23223308-23223367	hs|22q11.22	ACCCTCAGTGTCCGTGTCCCCAGGACAGACAGCCAGCATCACGTGCTCTGGACATAAATT
A_23_P31240	0.539774	0.0366871	2.38422	up	896.959	582.69	1149.01	419.518	1753.33	579.915	1756.04	480.174	690.181	717.17	0.622315	1.45359	1.59618	1.8707	-0.0553399	Detected	Detected	Detected	Detected	Detected	0	A_23_P31240	A_23_P31240	NM_024637	NM_024637	NM_024637	Hs.44856	79690	GAL3ST4	galactose-3-O-sulfotransferase 4	ENST00000360039	THC2514883	GO:0001733(galactosylceramide sulfotransferase activity)|GO:0006790(sulfur compound metabolic process)|GO:0007267(cell-cell signaling)|GO:0009100(glycoprotein metabolic process)|GO:0009311(oligosaccharide metabolic process)|GO:0016020(membrane)|GO:0016021(integral to membrane)|GO:0030166(proteoglycan biosynthetic process)|GO:0032580(Golgi cisterna membrane)|GO:0050656(3'-phosphoadenosine 5'-phosp…	"Homo sapiens galactose-3-O-sulfotransferase 4 (GAL3ST4), mRNA [NM_024637]"	chr7:99757928-99757869	hs|7q22.1	TGGAACAACCTGGACTGGGCTCTCTATGTCCACTTCAACCGCAGTCTCTGGGCACGGATA
A_23_P57588	0.539774	0.0418442	8.19498	up	367.771	60.0489	3023.9	108.891	294.554	92.7139	260.642	104.396	149.119	106.007	2.6146	4.79545	1.66768	1.32001	0.492312	Detected	Not Detected	Detected	Detected	Detected	0	A_23_P57588	A_23_P57588	NM_016426	NM_016426	NM_016426	Hs.386189	51512	GTSE1	G-2 and S-phase expressed 1	ENST00000491863	THC2732476	"GO:0003674(molecular_function)|GO:0005515(protein binding)|GO:0005881(cytoplasmic microtubule)|GO:0006977(DNA damage response, signal transduction by p53 class mediator resulting in cell cycle arrest)|GO:0007017(microtubule-based process)|GO:0016020(membrane)"	"Homo sapiens G-2 and S-phase expressed 1 (GTSE1), mRNA [NM_016426]"	chr22:46725391-46725450	hs|22q13.31	CTCTGATCGACCTCATGACAAACACTCCAGACATGAATAAAAATGTGGCCAAACCTTCAC
A_23_P98786	0.539774	0.0166854	2.40958	up	397.264	190.804	117.266	34.7811	283.912	117.419	247.734	79.7683	177.396	165.686	1.05801	1.75341	1.27377	1.63491	0.0985262	Detected	Not Detected	Detected	Detected	Detected	0	A_23_P98786	A_23_P98786	NM_000260	NM_000260	NM_000260	Hs.370421	4647	MYO7A	myosin VIIA	ENST00000409709	NP081741	GO:0000146(microfilament motor activity)|GO:0001750(photoreceptor outer segment)|GO:0001845(phagolysosome assembly)|GO:0001917(photoreceptor inner segment)|GO:0005515(protein binding)|GO:0005516(calmodulin binding)|GO:0005524(ATP binding)|GO:0005737(cytoplasm)|GO:0005765(lysosomal membrane)|GO:0005829(cytosol)|GO:0005938(cell cortex)|GO:0006200(ATP catabolic process)|GO:0006886(intracellular prot…	"Homo sapiens myosin VIIA (MYO7A), transcript variant 1, mRNA [NM_000260]"	chr11:76925877-76925936	hs|11q13.5	ATACCAACTGGGCCTCTGATGTTCTTCCAGTGAGGCATCTCTCTGGGATGCAGAACTTCC
A_33_P3334791	0.539774	0.038761	2.49937	up	14369.2	6533.41	29785.6	5794.95	21272.4	8485.28	13806.6	9091.06	11053.3	9764.96	1.13707	2.36174	1.32595	0.602839	0.178796	Detected	Detected	Detected	Detected	Detected	0	A_33_P3334791	A_33_P3334791	NM_001256608	NM_001256608	NM_001256608	Hs.202522	112770	GLMP	glycosylated lysosomal membrane protein	ENST00000368264	NP1204265	GO:0003700(sequence-specific DNA binding transcription factor activity)|GO:0004879(ligand-activated sequence-specific DNA binding RNA polymerase II transcription factor activity)|GO:0005634(nucleus)|GO:0005764(lysosome)|GO:0005765(lysosomal membrane)|GO:0005829(cytosol)|GO:0016021(integral to membrane)|GO:0030374(ligand-dependent nuclear receptor transcription coactivator activity)|GO:0030522(int…	"Homo sapiens glycosylated lysosomal membrane protein (GLMP), transcript variant 4, mRNA [NM_001256608]"	chr1:156264272-156264213	hs|1q22	TTCTCTTGGAACAACATCACTGATTCATTGGATCCTGCCACCCTGAGTGCCACATTTCAA
A_33_P3287879	0.539774	0.0439101	4.37666	up	3394.75	1730.09	11012.3	884.698	4144.41	1000.61	2004.42	1282.16	2905.1	1642.82	0.972463	3.63779	2.05029	0.644607	0.822413	Detected	Detected	Detected	Detected	Detected	0	A_33_P3287879	A_33_P3287879	NM_003536	NM_003536	NM_003536	Hs.591778	8357	HIST1H3H	"histone cluster 1, H3h"	ENST00000369163	THC2513394	"GO:0000183(chromatin silencing at rDNA)|GO:0000228(nuclear chromosome)|GO:0000786(nucleosome)|GO:0003677(DNA binding)|GO:0005515(protein binding)|GO:0005576(extracellular region)|GO:0005634(nucleus)|GO:0005654(nucleoplasm)|GO:0006325(chromatin organization)|GO:0006335(DNA replication-dependent nucleosome assembly)|GO:0007596(blood coagulation)|GO:0010467(gene expression)|GO:0016020(membrane)|GO:…	"Homo sapiens histone cluster 1, H3h (HIST1H3H), mRNA [NM_003536]"	chr6:27778041-27778100	hs|6p22.1	AGAAAGCTGCCTTTTCAGCGTCTGGTGCGTGAGATCGCGCAGGACTTCAAGACCGACTTG
A_33_P3238969	0.539774	0.0222285	2.18811	up	1079.96	324.775	551.665	188.946	244.315	176.599	282.265	136.442	987.138	793.896	1.73347	1.54582	0.468261	1.04876	0.314301	Detected	Detected	Detected	Detected	Detected	0	A_33_P3238969	A_33_P3238969	NM_001080488	NM_001080488	NM_001080488	Hs.654347	390874	ONECUT3	one cut homeobox 3	ENST00000382349	THC2725939	"GO:0000977(RNA polymerase II regulatory region sequence-specific DNA binding)|GO:0001077(RNA polymerase II core promoter proximal region sequence-specific DNA binding transcription factor activity involved in positive regulation of transcription)|GO:0003677(DNA binding)|GO:0005634(nucleus)|GO:0005667(transcription factor complex)|GO:0006351(transcription, DNA-dependent)|GO:0030154(cell different…	"Homo sapiens one cut homeobox 3 (ONECUT3), mRNA [NM_001080488]"	chr19:1775293-1775352	hs|19p13.3	TCACCATCTCGCAGCAGCTCGGCTTGGAGCTCAACACCGTCAGCAACTTCTTCATGAACG
A_23_P42198	0.539774	0.0429876	2.61383	up	4411.95	3000.89	11246.2	1921.82	4446.23	1609.96	3173.06	2110.08	3400.99	2295.46	0.556027	2.54889	1.46556	0.588578	0.56717	Detected	Detected	Detected	Detected	Detected	0	A_23_P42198	A_23_P42198	NM_003534	NM_003534	NM_003534	Hs.247813	8355	HIST1H3G	"histone cluster 1, H3g"	ENST00000614378	THC2483673	"GO:0000183(chromatin silencing at rDNA)|GO:0000228(nuclear chromosome)|GO:0000786(nucleosome)|GO:0003677(DNA binding)|GO:0005515(protein binding)|GO:0005576(extracellular region)|GO:0005634(nucleus)|GO:0005654(nucleoplasm)|GO:0006325(chromatin organization)|GO:0006335(DNA replication-dependent nucleosome assembly)|GO:0007596(blood coagulation)|GO:0010467(gene expression)|GO:0016020(membrane)|GO:…	"Homo sapiens histone cluster 1, H3g (HIST1H3G), mRNA [NM_003534]"	chr6:26271469-26271410	hs|6p22.2	TCTGCGCGAGATTCGCCGCTATCAGAAGTCGACTGAGCTGCTGATCCGCAAGTTGCCTTT
A_23_P30813	0.539774	0.0227906	2.36067	up	875.393	287.64	1192.29	308.97	378.272	231.329	220.987	189.982	912.584	434.01	1.60567	1.94819	0.709478	0.218093	1.07223	Detected	Detected	Detected	Detected	Detected	0	A_23_P30813	A_23_P30813	NM_003541	NM_003541	NM_003541	Hs.528055	8362	HIST1H4K	"histone cluster 1, H4k"		THC2620030	"GO:0000183(chromatin silencing at rDNA)|GO:0000228(nuclear chromosome)|GO:0000278(mitotic cell cycle)|GO:0000723(telomere maintenance)|GO:0000786(nucleosome)|GO:0003677(DNA binding)|GO:0005515(protein binding)|GO:0005576(extracellular region)|GO:0005634(nucleus)|GO:0005654(nucleoplasm)|GO:0006325(chromatin organization)|GO:0006334(nucleosome assembly)|GO:0006335(DNA replication-dependent nucleos…	"Homo sapiens histone cluster 1, H4k (HIST1H4K), mRNA [NM_003541]"	chr6:27799013-27798954	hs|6p22.1	TCTACGGTTTCGGTGGTTGAGCGTCCCTTTCTATCAACAAAAGGCCCTTTTTAGGGCCCC
A_23_P365817	0.539774	0.0279843	2.61427	up	1339.04	549.567	6028.85	1187.03	1317.92	904.846	2186.83	775.277	870.882	681.077	1.28483	2.34452	0.542517	1.49606	0.354658	Detected	Detected	Detected	Detected	Detected	0	A_23_P365817	A_23_P365817	NM_138689	NM_138689	NM_138689	Hs.523760	26472	PPP1R14B	"protein phosphatase 1, regulatory (inhibitor) subunit 14B"	ENST00000309318	THC2468035	GO:0004864(protein phosphatase inhibitor activity)|GO:0005737(cytoplasm)|GO:0042325(regulation of phosphorylation)|GO:0043086(negative regulation of catalytic activity)|GO:0045087(innate immune response)	"Homo sapiens protein phosphatase 1, regulatory (inhibitor) subunit 14B (PPP1R14B), mRNA [NM_138689]"	chr11:64012050-64011991	hs|11q13.1	TTTTTATTGTTATTAAACTGATGGGACTTTTTGTGTTTTTATATTGACTCTGCGGCGCGG
A_23_P309381	0.539774	0.0291564	3.40953	up	286.656	116.779	1411.6	159.757	254.049	114.091	183.819	101.192	238.16	138.966	1.29554	3.14338	1.15492	0.861189	0.777197	Detected	Not Detected	Detected	Detected	Detected	0	A_23_P309381	A_23_P309381	NM_001040874	NM_001040874	NM_001040874	Hs.745563	723790	HIST2H2AA4	"histone cluster 2, H2aa4"	ENST00000607355	THC2462331	GO:0000786(nucleosome)|GO:0003674(molecular_function)|GO:0003677(DNA binding)|GO:0005634(nucleus)|GO:0008150(biological_process)|GO:0046982(protein heterodimerization activity)|GO:0070062(extracellular vesicular exosome)	"Homo sapiens histone cluster 2, H2aa4 (HIST2H2AA4), mRNA [NM_001040874]"	chr1:149822628-149822687	hs|1q21.2	CGACTTTCCCGATCGCCAGGCAGGAGTTTCTCTCGGTGACTACTATCGCTGTCATGTCTG
A_33_P3378126	0.539774	0.0456396	2.50895	up	1360.3	792.236	1378.84	721.72	1018.29	375.869	2386.44	460.205	935.652	915.095	0.779921	0.933943	1.43784	2.37451	0.0320508	Detected	Detected	Detected	Detected	Detected	0	A_33_P3378126	A_33_P3378126	NM_058229	NM_058229	NM_058229	Hs.403933	114907	FBXO32	F-box protein 32	ENST00000287396	THC2463502	GO:0005515(protein binding)|GO:0005730(nucleolus)|GO:0014894(response to denervation involved in regulation of muscle adaptation)|GO:0016567(protein ubiquitination)|GO:0030018(Z disc)|GO:0071549(cellular response to dexamethasone stimulus)	"Homo sapiens F-box protein 32 (FBXO32), transcript variant 1, mRNA [NM_058229]"	chr8:124515447-124515388	hs|8q24.13	GACTGGGAATTTAAGAATGTGAACTTCTCACTAGAATTGGTATGGAAAAGCAAAATACTG
A_33_P3373259	0.503319	0.000953991	2.55673	down	130.66	356.402	91.2476	337.708	99.3971	268.683	64.5153	156.568	383.104	713.662	-1.44769	-1.88792	-1.43463	-1.27907	-0.897506	Detected	Detected	Detected	Detected	Detected	0	A_33_P3373259	A_33_P3373259	NM_018398	NM_018398	NM_018398	Hs.656687	55799	CACNA2D3	"calcium channel, voltage-dependent, alpha 2/delta subunit 3"	ENST00000468658	THC2672083	GO:0005245(voltage-gated calcium channel activity)|GO:0016021(integral to membrane)|GO:0034765(regulation of ion transmembrane transport)|GO:0046872(metal ion binding)|GO:0070588(calcium ion transmembrane transport)	"Homo sapiens calcium channel, voltage-dependent, alpha 2/delta subunit 3 (CACNA2D3), mRNA [NM_018398]"	chr3:54913050-54913109	hs|3p14.3	AAATGCTATGGTGAATCGAAAGACGGGGAAGTTTTCCATGGAGGTGAAGAAGACAGTGGA
A_19_P00806473	0.539774	0.0402282	2.02444	down	138.061	508.74	79.6699	332.451	110.249	259.145	67.381	269.882	1192.72	929.127	-1.88162	-2.06103	-1.233	-2.00191	0.360306	Detected	Detected	Detected	Detected	Detected	0	A_19_P00806473	A_19_P00806473	ENST00000443965							ENST00000443965	THC2741013			chrX:13284813-13284754	hs|Xp22.2	TAAGGAAGGGCAATTAACCATCTGGCTGCTTGTCCCCTGGAGAAATTGACAGAACATCAA
A_23_P256641	0.539774	0.0422731	2.37023	down	40.3613	69.1031	31.043	336.673	64.5762	103.772	55.8372	105.002	70.7931	253.596	-0.775777	-3.43901	-0.684346	-0.911121	-1.84085	Not Detected	Not Detected	Detected	Detected	Detected	0	A_23_P256641	A_23_P256641	NM_012282	NM_012282	NM_012282	Hs.522753	23630	KCNE5	"potassium channel, voltage gated subfamily E regulatory beta subunit 5"	ENST00000372101	THC2476059	GO:0005249(voltage-gated potassium channel activity)|GO:0008016(regulation of heart contraction)|GO:0008076(voltage-gated potassium channel complex)|GO:0015459(potassium channel regulator activity)|GO:0044325(ion channel binding)|GO:0060048(cardiac muscle contraction)|GO:0060306(regulation of membrane repolarization)|GO:0060307(regulation of ventricular cardiomyocyte membrane repolarization)|GO:0…	"Homo sapiens potassium channel, voltage gated subfamily E regulatory beta subunit 5 (KCNE5), mRNA [NM_012282]"	chrX:108867052-108866993	hs|Xq23	CCTCTATTGATTCAGTTGTTATTGCAGTGTCTGCTTCATCCGTGGAACTTGAGGCTCAGA
A_33_P3398722	0.539774	0.0465585	2.01802	down	96.7867	318.089	27.2322	152.947	59.7176	159.237	41.9834	166.072	340.905	249.285	-1.71655	-2.48965	-1.41495	-1.98392	0.451574	Detected	Not Detected	Detected	Detected	Detected	0	A_33_P3398722	A_33_P3398722	BC030136		BC030136	Hs.669312							"Homo sapiens PR domain containing 5, mRNA (cDNA clone IMAGE:4137157), partial cds. [BC030136]"	chr4:121844696-121844755	hs|4q27	CAAACAATAGCATCTGGTGTCACAACAATGCAATAAAGTCACAAGTCTTGTTTTAGTGTT
A_24_P112032	0.539774	0.0408128	3.03104	down	109.024	302.195	9.66774	208.343	49.2314	92.021	18.7463	184.427	368.233	607.873	-1.47083	-4.42964	-0.902384	-3.29837	-0.723152	Detected	Not Detected	Detected	Not Detected	Detected	0	A_24_P112032	A_24_P112032	NM_031460	NM_031460	NM_031460	Hs.162282	89822	KCNK17	"potassium channel, two pore domain subfamily K, member 17"	ENST00000453413	THC2602757	GO:0005244(voltage-gated ion channel activity)|GO:0005267(potassium channel activity)|GO:0005886(plasma membrane)|GO:0006813(potassium ion transport)|GO:0007268(synaptic transmission)|GO:0016021(integral to membrane)|GO:0034765(regulation of ion transmembrane transport)|GO:0071805(potassium ion transmembrane transport)	"Homo sapiens potassium channel, two pore domain subfamily K, member 17 (KCNK17), transcript variant 1, mRNA [NM_031460]"	chr6:39267288-39267229	hs|6p21.2	AAGGATGCTATCCAGAGGGACCCATGGGAATCATACAGCATCTGGAACCTTCTGCTCACG
A_23_P55373	0.539774	0.0335854	2.81534	down	562.054	3060.68	100.939	1725.66	117.777	722.295	122.933	442.646	3337.29	3053.13	-2.44507	-4.09559	-2.61653	-1.84829	0.128388	Detected	Detected	Detected	Detected	Detected	0	A_23_P55373	A_23_P55373	NM_001140	NM_001140	NM_001140	Hs.73809	246	ALOX15	arachidonate 15-lipoxygenase	ENST00000293761	THC2475507	"GO:0001503(ossification)|GO:0002820(negative regulation of adaptive immune response)|GO:0004052(arachidonate 12-lipoxygenase activity)|GO:0005506(iron ion binding)|GO:0005515(protein binding)|GO:0005546(phosphatidylinositol-4,5-bisphosphate binding)|GO:0005811(lipid particle)|GO:0005829(cytosol)|GO:0005886(plasma membrane)|GO:0006646(phosphatidylethanolamine biosynthetic process)|GO:0006691(leuk…	"Homo sapiens arachidonate 15-lipoxygenase (ALOX15), mRNA [NM_001140]"	chr17:4534989-4534930	hs|17p13.2	CCCTGGATAAGGAAATTGAGATCCGGAATGCAAAGCTGGACATGCCCTACGAGTACCTGC
A_32_P101779	0.539774	0.0152174	2.69197	down	26.7647	163.037	37.0052	189.414	49.5933	77.9482	34.5582	131.316	160.114	267.55	-2.6068	-2.35574	-0.652372	-1.92594	-0.740707	Not Detected	Not Detected	Detected	Detected	Detected	0	A_32_P101779	A_32_P101779	NM_174975	NM_174975	NM_174975	Hs.505601	266629	SEC14L3	SEC14-like 3 (S. cerevisiae)	ENST00000540910	THC2479174	GO:0005215(transporter activity)|GO:0005622(intracellular)|GO:0006810(transport)|GO:0008289(lipid binding)|GO:0016021(integral to membrane)|GO:0070062(extracellular vesicular exosome)	"Homo sapiens SEC14-like 3 (S. cerevisiae) (SEC14L3), transcript variant 1, mRNA [NM_174975]"	chr22:30855280-30855221	hs|22q12.2	AGGGACTTTCCTGGAAGCAAAGGCAGTCACATCTGGCATAATCATAATAAAGAAAACAAC
A_24_P293530	0.539774	0.0302786	2.16427	down	783.462	936.607	23.6686	137.665	154.592	249.354	44.2816	155.249	1012.21	2552.07	-0.25758	-2.54011	-0.689729	-1.8098	-1.33416	Detected	Not Detected	Detected	Detected	Detected	0	A_24_P293530	A_24_P293530	NM_178033	NM_178033	NM_178033	Hs.439760	260293	CYP4X1	"cytochrome P450, family 4, subfamily X, polypeptide 1"	ENST00000371901	THC2464026	GO:0005506(iron ion binding)|GO:0005789(endoplasmic reticulum membrane)|GO:0016021(integral to membrane)|GO:0020037(heme binding)|GO:0055114(oxidation-reduction process)|GO:0070330(aromatase activity)	"Homo sapiens cytochrome P450, family 4, subfamily X, polypeptide 1 (CYP4X1), mRNA [NM_178033]"	chr1:47516002-47516061	hs|1p33	CACAGTGTGTCAGCTAGATCTGTTTCTATATAACTTTGGGAGATTTTCAGATCTTTTCTG
A_33_P3287233	0.539774	0.0287088	2.31688	down	67.5447	163.933	32.0613	250.673	74.3577	191.028	57.3363	132.221	193.246	242.997	-1.27919	-2.9669	-1.36123	-1.20543	-0.330501	Detected	Not Detected	Detected	Detected	Detected	0	A_33_P3287233	A_33_P3287233	lnc-RHOXF2-1:3	XM_006710260	XM_006710260			lnc-RHOXF2-1	lnc-RHOXF2-1:3				"PREDICTED: Homo sapiens uncharacterized LOC101928969 (LOC101928969), mRNA [XM_006710260]"	chrX:119255713-119255772	hs|Xq24	GTCACTATACCTGAAAAAACTTATTTGGCAGGGCAGCCATTCTACAATCTGCTTCAAGAG
A_23_P10506	0.539774	0.0220238	2.36079	down	877.43	2563.9	226.558	1450.31	1338.38	2969.02	769.577	2546.28	3817.31	4405.54	-1.54699	-2.67841	-1.1495	-1.72626	-0.206763	Detected	Detected	Detected	Detected	Detected	0	A_23_P10506	A_23_P10506	NM_014485	NM_014485	NM_014485	Hs.128433	27306	HPGDS	hematopoietic prostaglandin D synthase	ENST00000295256	THC2475033	GO:0000287(magnesium ion binding)|GO:0004364(glutathione transferase activity)|GO:0004667(prostaglandin-D synthase activity)|GO:0005509(calcium ion binding)|GO:0005737(cytoplasm)|GO:0005829(cytosol)|GO:0006693(prostaglandin metabolic process)|GO:0006805(xenobiotic metabolic process)|GO:0007165(signal transduction)|GO:0007626(locomotory behavior)|GO:0019369(arachidonic acid metabolic process)|GO:0…	"Homo sapiens hematopoietic prostaglandin D synthase (HPGDS), mRNA [NM_014485]"	chr4:95220773-95220714	hs|4q22.3	GGGAGATTTGCAGTACCACACTTTTGGTCTTTAAGCCTGACCTGTTAGACAACCATCCAA
A_24_P224116	0.539774	0.0409328	3.15178	down	1674.03	4729.42	50.0039	1571.18	3652.82	4741.19	650.772	3298.63	4290.16	18421.3	-1.49834	-4.97367	-0.37624	-2.34164	-2.10227	Detected	Detected	Detected	Detected	Detected	0	A_24_P224116	A_24_P224116	NM_000928	NM_000928	NM_000928	Hs.992	5319	PLA2G1B	"phospholipase A2, group IB (pancreas)"	ENST00000308366	THC2489643	GO:0000187(activation of MAPK activity)|GO:0002227(innate immune response in mucosa)|GO:0002446(neutrophil mediated immunity)|GO:0004623(phospholipase A2 activity)|GO:0005102(receptor binding)|GO:0005509(calcium ion binding)|GO:0005576(extracellular region)|GO:0005615(extracellular space)|GO:0006633(fatty acid biosynthetic process)|GO:0006644(phospholipid metabolic process)|GO:0006654(phosphatidi…	"Homo sapiens phospholipase A2, group IB (pancreas) (PLA2G1B), mRNA [NM_000928]"	chr12:120760012-120759953	hs|12q24.31	AGTATTGTCAGAGTTGAATATCACCTCTCAAAAGCATCACCTCTATCTGCCTCATCTCAC
A_23_P19333	0.539774	0.047807	2.19711	down	143.639	1017.28	132.815	984.963	146.208	379.196	131.326	467.149	2335.42	1752.02	-2.8242	-2.89065	-1.37493	-1.83074	0.414659	Detected	Detected	Detected	Detected	Detected	0	A_23_P19333	A_23_P19333	NM_018643	NM_018643	NM_018643	Hs.283022	54210	TREM1	triggering receptor expressed on myeloid cells 1	ENST00000589695	THC2607036	GO:0002374(cytokine secretion involved in immune response)|GO:0004872(receptor activity)|GO:0005576(extracellular region)|GO:0005886(plasma membrane)|GO:0006959(humoral immune response)|GO:0007596(blood coagulation)|GO:0016021(integral to membrane)|GO:0030593(neutrophil chemotaxis)|GO:0035556(intracellular signal transduction)|GO:0045087(innate immune response)|GO:0050755(chemokine metabolic proc…	"Homo sapiens triggering receptor expressed on myeloid cells 1 (TREM1), transcript variant 1, mRNA [NM_018643]"	chr6:41248727-41243938	hs|6p21.1	AACCTTACAAATGTGACAGATATCATCAGGGTTCCGGTGTTCAACATTGTCATTCTCCTG
A_24_P191781	0.539774	0.0331438	2.546	down	288.399	814.245	14.8622	155.635	154.349	209.045	49.5149	231.556	640.769	1140.18	-1.4974	-3.38844	-0.437618	-2.22543	-0.831388	Detected	Not Detected	Detected	Detected	Detected	0	A_24_P191781	A_24_P191781	NM_015393	NM_015393	NM_015393	Hs.105460	25849	PARM1	prostate androgen-regulated mucin-like protein 1	ENST00000307428	THC2729196	GO:0000139(Golgi membrane)|GO:0005769(early endosome)|GO:0005770(late endosome)|GO:0005794(Golgi apparatus)|GO:0005886(plasma membrane)|GO:0010008(endosome membrane)|GO:0016021(integral to membrane)|GO:0051973(positive regulation of telomerase activity)	"Homo sapiens prostate androgen-regulated mucin-like protein 1 (PARM1), mRNA [NM_015393]"	chr4:75974752-75974811	hs|4q13.3	CACAGCCATGGTTTCCATTTCTAGATGAAAGGATGGCCTAGGACATAGGTCTCAAAGACT
A_23_P151778	0.539774	0.0111772	2.00226	down	42.7723	155.387	67.1072	111.309	138.451	187.732	77.0899	182.933	119.532	259.782	-1.86112	-0.730031	-0.439295	-1.2467	-1.11991	Not Detected	Not Detected	Detected	Detected	Detected	0	A_23_P151778	A_23_P151778	NM_001836	NM_001836	NM_001836	Hs.135626	1215	CMA1	"chymase 1, mast cell"	ENST00000250378	THC2480549	GO:0002003(angiotensin maturation)|GO:0004252(serine-type endopeptidase activity)|GO:0005576(extracellular region)|GO:0005615(extracellular space)|GO:0005622(intracellular)|GO:0006508(proteolysis)|GO:0008236(serine-type peptidase activity)|GO:0016485(protein processing)|GO:0022617(extracellular matrix disassembly)|GO:0030198(extracellular matrix organization)|GO:0030901(midbrain development)|GO:0…	"Homo sapiens chymase 1, mast cell (CMA1), mRNA [NM_001836]"	chr14:24975737-24975678	hs|14q12	AAGCAATTCCGTCATCCAAAATATAACACTTCTACTCTTCACCACGATATCATGTTACTA
A_23_P125643	0.539774	0.025822	2.05627	down	49.9134	126.413	40.2293	188.703	51.6375	118.29	22.5068	56.5274	169.995	171.91	-1.34065	-2.2298	-1.19583	-1.32859	-0.0161644	Detected	Not Detected	Detected	Not Detected	Detected	0	A_23_P125643	A_23_P125643	NM_001031739	NM_001031739	NM_001031739	Hs.19404	140462	ASB9	ankyrin repeat and SOCS box containing 9	ENST00000546332	THC2464950	GO:0005515(protein binding)|GO:0005739(mitochondrion)|GO:0016567(protein ubiquitination)|GO:0035556(intracellular signal transduction)|GO:0045732(positive regulation of protein catabolic process)	"Homo sapiens ankyrin repeat and SOCS box containing 9 (ASB9), transcript variant 1, mRNA [NM_001031739]"	chrX:15262247-15262188	hs|Xp22.2	GTCAAATTCAAATACAGGTTTTCTGACATTAACTTATGTGATGACTTGATCGAGGCAGGC
A_33_P3297562	0.539774	0.0466701	2.18966	down	1541.31	3448.43	737.77	5753.75	2851.91	3224.22	611.255	2940.92	4020.97	6528.57	-1.16179	-2.96326	-0.17702	-2.26642	-0.699224	Detected	Detected	Detected	Detected	Detected	0	A_33_P3297562	A_33_P3297562	NM_033267	NM_033267	NM_033267	Hs.282089	153572	IRX2	iroquois homeobox 2	ENST00000302057	THC2464134	"GO:0005634(nucleus)|GO:0006355(regulation of transcription, DNA-dependent)|GO:0043565(sequence-specific DNA binding)|GO:0072086(specification of loop of Henle identity)|GO:0072272(proximal/distal pattern formation involved in metanephric nephron development)"	"Homo sapiens iroquois homeobox 2 (IRX2), transcript variant 1, mRNA [NM_033267]"	chr5:2746939-2746880	hs|5p15.33	AAAGATTGGGGATGATTTGGTTTTTTCCTTGGTCCACAGGTAGGTGTCACAATTGCTTTG
A_23_P146294	0.539774	0.00697962	2.19934	down	360.617	986.718	85.792	297.185	44.7691	105.295	137.281	337.174	1124.9	1429.49	-1.45217	-1.79244	-1.23387	-1.29636	-0.345704	Detected	Detected	Detected	Detected	Detected	0	A_23_P146294	A_23_P146294	NM_024593	NM_024593	NM_024593	Hs.23245	79645	EFCAB1	EF-hand calcium binding domain 1	ENST00000262103	NP285693	GO:0005509(calcium ion binding)	"Homo sapiens EF-hand calcium binding domain 1 (EFCAB1), transcript variant 1, mRNA [NM_024593]"	chr8:49636139-49636080	hs|8q11.21	AGAGGCGTGTTACACCGTATCTGTTCTATCCTCATCTAAATACTGAGAGGCTAGTTGGGA
A_23_P90542	0.539774	0.0341504	2.1073	down	44.9274	150.76	10.6	64.639	80.2827	127.875	96.7877	132.956	200.545	361.394	-1.74659	-2.60833	-0.671573	-0.45805	-0.849645	Not Detected	Not Detected	Detected	Detected	Detected	0	A_23_P90542	A_23_P90542	NM_152606	NM_152606	NM_152606	Hs.728927	163255	ZNF540	zinc finger protein 540	ENST00000589285	THC2487427	"GO:0000900(translation repressor activity, nucleic acid binding)|GO:0003677(DNA binding)|GO:0003700(sequence-specific DNA binding transcription factor activity)|GO:0005515(protein binding)|GO:0005634(nucleus)|GO:0005654(nucleoplasm)|GO:0005737(cytoplasm)|GO:0006351(transcription, DNA-dependent)|GO:0017148(negative regulation of translation)|GO:0043231(intracellular membrane-bounded organelle)|GO…	"Homo sapiens zinc finger protein 540 (ZNF540), transcript variant 2, mRNA [NM_152606]"	chr19:38104700-38104759	hs|19q13.12	TTGTGTTCCCGTAACAATTCCTATGTTGAAACACGAATCCCAAGGTGATGGTATTTGAAG
A_33_P3358099	0.539774	0.0398713	2.12416	down	102.812	547.974	129.985	620.192	151.736	311.847	81.9115	268.06	218.191	187.366	-2.4141	-2.25437	-1.03928	-1.71042	0.219733	Detected	Detected	Detected	Detected	Detected	0	A_33_P3358099	A_33_P3358099	NM_181449	NM_181449	NM_181449	Hs.158954	342510	CD300E	CD300e molecule	ENST00000392619	THC2607039	GO:0005886(plasma membrane)|GO:0016021(integral to membrane)|GO:0045087(innate immune response)|GO:0070062(extracellular vesicular exosome)	"Homo sapiens CD300e molecule (CD300E), mRNA [NM_181449]"	chr17:72606150-72606091	hs|17q25.1	AGAAACAAACAGTGGCTTCTCCATGCTTTGAATTTTCCCTTCTCCCTTACTCCCTTTTTT
A_23_P315836	0.539774	0.0210107	2.37001	down	1223.34	5355.64	353.982	2041.17	1118.74	2190.52	430.412	1037.28	3447.96	4408.06	-2.13024	-2.52765	-0.9694	-1.26902	-0.354399	Detected	Detected	Detected	Detected	Detected	0	A_23_P315836	A_23_P315836	NM_017451	NM_017451	NM_017451	Hs.128316	10458	BAIAP2	BAI1-associated protein 2	ENST00000321300	THC2481271	GO:0001726(ruffle)|GO:0005515(protein binding)|GO:0005654(nucleoplasm)|GO:0005737(cytoplasm)|GO:0005829(cytosol)|GO:0005886(plasma membrane)|GO:0007009(plasma membrane organization)|GO:0007409(axonogenesis)|GO:0008022(protein C-terminus binding)|GO:0008093(cytoskeletal adaptor activity)|GO:0008286(insulin receptor signaling pathway)|GO:0008360(regulation of cell shape)|GO:0009617(response to bact…	"Homo sapiens BAI1-associated protein 2 (BAIAP2), transcript variant 2, mRNA [NM_017451]"	chr17:79091053-79091112	hs|17q25.3	GGACTTTATCATCGGCAGACCTCAGAAGACAACACACAAAGGTTTCTTTTTTCTTAGCTT
A_23_P106617	0.539774	0.0434788	2.35161	down	382.748	1193.06	72.3175	828.524	97.7628	428.831	61.4354	311.823	825.79	638.606	-1.6402	-3.51813	-2.13305	-2.34359	0.37085	Detected	Detected	Detected	Detected	Detected	0	A_23_P106617	A_23_P106617	NM_021197	NM_021197	NM_021197	Hs.36688	58189	WFDC1	WAP four-disulfide core domain 1	ENST00000219454	THC2464107	GO:0003674(molecular_function)|GO:0004867(serine-type endopeptidase inhibitor activity)|GO:0005615(extracellular space)|GO:0010951(negative regulation of endopeptidase activity)|GO:0030308(negative regulation of cell growth)|GO:0032355(response to estradiol stimulus)|GO:0042493(response to drug)|GO:0050680(negative regulation of epithelial cell proliferation)	"Homo sapiens WAP four-disulfide core domain 1 (WFDC1), transcript variant 1, mRNA [NM_021197]"	chr16:84360556-84362981	hs|16q24.1	AAGCAGCTAGGTTGCAAGAACATTCCTCTACTTTCTGCTAAGCCTTGGAAACAGTTGGGA
A_23_P201248	0.539774	0.00316533	2.94453	down	178.604	565.093	21.1693	112.129	172.226	351.508	63.8998	257.663	381.785	838.626	-1.66173	-2.40511	-1.02926	-2.0116	-1.13527	Detected	Not Detected	Detected	Detected	Detected	0	A_23_P201248	A_23_P201248	NM_052934	NM_052934	NM_052934	Hs.164073	115019	SLC26A9	"solute carrier family 26 (anion exchanger), member 9"	ENST00000367134	THC2476572	GO:0005254(chloride channel activity)|GO:0005886(plasma membrane)|GO:0006811(ion transport)|GO:0006820(anion transport)|GO:0006821(chloride transport)|GO:0006885(regulation of pH)|GO:0008271(secondary active sulfate transmembrane transporter activity)|GO:0009986(cell surface)|GO:0010628(positive regulation of gene expression)|GO:0015106(bicarbonate transmembrane transporter activity)|GO:0015301(a…	"Homo sapiens solute carrier family 26 (anion exchanger), member 9 (SLC26A9), transcript variant 1, mRNA [NM_052934]"	chr1:205882424-205882365	hs|1q32.1	CTGCTGGAATATTTGGAAAAGAACACTCTTCTGGACCTGGTTGAAGCAGGAAAGATGGAG
A_23_P132826	0.539774	0.0223032	2.60942	down	131.551	562.72	30.6602	236.595	140.385	386.404	89.9946	379.073	290.138	304.75	-2.0968	-2.94798	-1.46072	-2.07456	-0.0708884	Detected	Not Detected	Detected	Detected	Detected	0	A_23_P132826	A_23_P132826	NM_006217	NM_006217	NM_006217	Hs.445555	5276	SERPINI2	"serpin peptidase inhibitor, clade I (pancpin), member 2"	ENST00000471111	THC2475968	GO:0004867(serine-type endopeptidase inhibitor activity)|GO:0005515(protein binding)|GO:0005615(extracellular space)|GO:0006928(cellular component movement)|GO:0010951(negative regulation of endopeptidase activity)|GO:0030155(regulation of cell adhesion)|GO:0070062(extracellular vesicular exosome)	"Homo sapiens serpin peptidase inhibitor, clade I (pancpin), member 2 (SERPINI2), transcript variant 2, mRNA [NM_006217]"	chr3:167167118-167164225	hs|3q26.1	CTGCAACATCAACTGGCATACACATCCCTGTGATCATGAGTCTGGCTCAAAGCCAATTTA
A_23_P18641	0.539774	0.0211898	2.00298	down	2727.42	7944.19	2128.66	6061.58	6339.93	7464.86	1751.75	6234.4	5930.69	8831.99	-1.54236	-1.50975	-0.235649	-1.83145	-0.574537	Detected	Detected	Detected	Detected	Detected	0	A_23_P18641	A_23_P18641	NM_031953	NM_031953	NM_031953	Hs.369091	83891	SNX25	sorting nexin 25	ENST00000513433	NP510216	GO:0003674(molecular_function)|GO:0005575(cellular_component)|GO:0010008(endosome membrane)|GO:0015031(protein transport)|GO:0030512(negative regulation of transforming growth factor beta receptor signaling pathway)|GO:0032801(receptor catabolic process)|GO:0034713(type I transforming growth factor beta receptor binding)|GO:0035091(phosphatidylinositol binding)|GO:0038032(termination of G-protein…	"Homo sapiens sorting nexin 25 (SNX25), mRNA [NM_031953]"	chr4:186283106-186283165	hs|4q35.1	TTCAGTGAGCAAATGTTGGTTTACTACATCAATATTTTCCGGGATGCTTTTTGGCCAAAT
A_23_P121637	0.539774	0.0494893	2.0469	down	1503.91	1763.88	268.849	1880.35	518.999	876.984	349.9	1257.73	2622.77	4544.5	-0.230034	-2.80614	-0.75682	-1.84581	-0.793032	Detected	Detected	Detected	Detected	Detected	0	A_23_P121637	A_23_P121637	NM_003619	NM_003619	NM_003619	Hs.445857	8492	PRSS12	"protease, serine, 12 (neurotrypsin, motopsin)"	ENST00000296498	THC2471893	GO:0004252(serine-type endopeptidase activity)|GO:0005044(scavenger receptor activity)|GO:0005576(extracellular region)|GO:0005886(plasma membrane)|GO:0006508(proteolysis)|GO:0006887(exocytosis)|GO:0006898(receptor-mediated endocytosis)|GO:0008236(serine-type peptidase activity)|GO:0030424(axon)|GO:0030425(dendrite)|GO:0031410(cytoplasmic vesicle)|GO:0031638(zymogen activation)|GO:0043083(synapti…	"Homo sapiens protease, serine, 12 (neurotrypsin, motopsin) (PRSS12), mRNA [NM_003619]"	chr4:119203016-119202957	hs|4q26	GATGACAACAAATGGCAAGATCTGTTTTTGCTTTGTGTTGTGGTAAAAAATTGTGTACCC
A_23_P42128	0.539774	0.0336047	2.06435	down	150.394	331.896	39.1476	231.287	101.429	157.332	63.2113	172.698	483.902	613.331	-1.14198	-2.56269	-0.633343	-1.45	-0.341952	Detected	Not Detected	Detected	Detected	Detected	0	A_23_P42128	A_23_P42128	NM_031460	NM_031460	NM_031460	Hs.162282	89822	KCNK17	"potassium channel, two pore domain subfamily K, member 17"	ENST00000453413	THC2602757	GO:0005244(voltage-gated ion channel activity)|GO:0005267(potassium channel activity)|GO:0005886(plasma membrane)|GO:0006813(potassium ion transport)|GO:0007268(synaptic transmission)|GO:0016021(integral to membrane)|GO:0034765(regulation of ion transmembrane transport)|GO:0071805(potassium ion transmembrane transport)	"Homo sapiens potassium channel, two pore domain subfamily K, member 17 (KCNK17), transcript variant 1, mRNA [NM_031460]"	chr6:39267095-39267036	hs|6p21.2	TGGGTGCAGCTATATGATTAATTCTGCCCAATAGGGTATACAGAGACATGTCCTGGGTGA
A_23_P334857	0.539774	0.0321203	2.61519	down	99.4004	553.073	22.0088	185.94	332.394	316.692	24.3147	183.682	730.57	1691.67	-2.47615	-3.07868	0.0698127	-2.91731	-1.21136	Detected	Not Detected	Detected	Not Detected	Detected	0	A_23_P334857	A_23_P334857	NM_152520	NM_152520	NM_152520	Hs.655005	151126	ZNF385B	zinc finger protein 385B	ENST00000409692	THC2490758	GO:0002039(p53 binding)|GO:0003676(nucleic acid binding)|GO:0005634(nucleus)|GO:0008270(zinc ion binding)|GO:0072332(signal transduction by p53 class mediator resulting in induction of apoptosis)	"Homo sapiens zinc finger protein 385B (ZNF385B), transcript variant 1, mRNA [NM_152520]"	chr2:180307554-180307495	hs|2q31.2	TGGTATCCAACTGGGTGTATTCTAGTGTGGAACAAAAAACAGTGAACACAAGTGCTTACT
A_23_P113748	0.539774	0.0364167	2.19462	down	177.052	628.358	42.1813	186.076	69.7274	342.322	58.7793	289.337	147.21	108.004	-1.82741	-2.14121	-2.29556	-2.29937	0.446783	Detected	Not Detected	Detected	Detected	Detected	0	A_23_P113748	A_23_P113748	NM_024697	NM_024697	NM_024697	Hs.21026	79750	ZNF385D	zinc finger protein 385D	ENST00000494118	THC2662196	GO:0003676(nucleic acid binding)|GO:0005634(nucleus)|GO:0008270(zinc ion binding)	"Homo sapiens zinc finger protein 385D (ZNF385D), mRNA [NM_024697]"	chr3:21478580-21478521	hs|3p24.3	TGGCAATAGCTCATGTCCTTCTACTGAGACCGAGGAAGAAAAGGCAAAACGGCTTCTTTA
A_33_P3376140	0.539774	0.0161195	2.2829	down	2726.26	7171.88	811.951	3557.35	4341.23	4944.13	1485.77	3366.76	7240.43	27587.6	-1.39543	-2.13134	-0.187612	-1.18014	-1.92987	Detected	Detected	Detected	Detected	Detected	0	A_33_P3376140	A_33_P3376140	NM_170736	NM_170736	NM_170736	Hs.411299	3772	KCNJ15	"potassium channel, inwardly rectifying subfamily J, member 15"	ENST00000398932	THC2472257	GO:0005242(inward rectifier potassium channel activity)|GO:0005515(protein binding)|GO:0005886(plasma membrane)|GO:0005887(integral to plasma membrane)|GO:0006813(potassium ion transport)|GO:0007268(synaptic transmission)|GO:0010107(potassium ion import)|GO:0034765(regulation of ion transmembrane transport)	"Homo sapiens potassium channel, inwardly rectifying subfamily J, member 15 (KCNJ15), transcript variant 1, mRNA [NM_170736]"	chr21:39673353-39673412	hs|21q22.13	AGGAACTGCATAGGATTATCCCCTGACATTCCAAGAGCAAAATAAAGCTCTTGAGAGTAA
A_33_P3381338	0.539774	0.0473277	2.15786	down	920.063	6386.55	742.081	5355.88	1968.98	6338.18	1087.37	5252.79	3405.92	2245.42	-2.79523	-2.85148	-1.68662	-2.27224	0.601059	Detected	Detected	Detected	Detected	Detected	0	A_33_P3381338	A_33_P3381338	NM_019105	NM_019105	NM_019105	Hs.485104	7148	TNXB	tenascin XB	ENST00000546684	THC2463631	GO:0005178(integrin binding)|GO:0005518(collagen binding)|GO:0005578(proteinaceous extracellular matrix)|GO:0005583(fibrillar collagen)|GO:0005615(extracellular space)|GO:0005622(intracellular)|GO:0006631(fatty acid metabolic process)|GO:0006641(triglyceride metabolic process)|GO:0007155(cell adhesion)|GO:0007160(cell-matrix adhesion)|GO:0008201(heparin binding)|GO:0016337(cell-cell adhesion)|GO:…	"Homo sapiens tenascin XB (TNXB), transcript variant XB, mRNA [NM_019105]"	chr6:32009196-32009137	hs|6p21.33	AGTTCTCGGTGCCCTTCACGGAAATGAAGCTGAGACCAAGAAACTTTCGCTCCCCAGCGG
A_21_P0010757	0.539774	0.00511137	2.6874	down	68.0591	282.722	16.4254	75.217	89.1757	142.197	34.618	83.9411	138.338	382.259	-2.05453	-2.19513	-0.673166	-1.27786	-1.46635	Detected	Not Detected	Detected	Detected	Detected	0	A_21_P0010757	A_21_P0010757	AY696295		AY696295		163720	CYP4Z2P	"cytochrome P450, family 4, subfamily Z, polypeptide 2, pseudogene"		NP1242423	"GO:0005506(iron ion binding)|GO:0016021(integral to membrane)|GO:0016705(oxidoreductase activity, acting on paired donors, with incorporation or reduction of molecular oxygen)|GO:0020037(heme binding)|GO:0055114(oxidation-reduction process)"	"Homo sapiens cytochrome P450 (CYP4Z2P) mRNA, complete cds, alternatively spliced. [AY696295]"	chr1:47338125-47338066	hs|1p33	GACAACTATTGTTGCACACCAGGCTAGCAATCCTGTAAGGATAAAATTAGATTATATGTG
A_23_P140716	0.539774	0.0201061	2.01766	down	832.898	2351.01	414.071	1607.42	1398.42	1990.6	717.751	1867.75	1315.99	1688.36	-1.49707	-1.95679	-0.509407	-1.37975	-0.359477	Detected	Detected	Detected	Detected	Detected	0	A_23_P140716	A_23_P140716	NM_012217	NM_012217	NM_012217	Hs.677789	23430	TPSD1	tryptase delta 1	ENST00000211076	THC2484029	GO:0004252(serine-type endopeptidase activity)|GO:0005576(extracellular region)|GO:0006508(proteolysis)|GO:0008236(serine-type peptidase activity)	"Homo sapiens tryptase delta 1 (TPSD1), mRNA [NM_012217]"	chr16:1308159-1308218	hs|16p13.3	ACAGCTTTCAAATCGTCCGCGATGACATGCTGTGTGCGGGGAGCGAAAATCACGACTCCT
A_33_P3318322	0.539774	0.0166945	2.48031	down	6426	8569.71	1586.61	7569.38	4744.2	8372.31	1345.68	6643.92	4784.09	16656.3	-0.415325	-2.25423	-0.819461	-2.3037	-1.79975	Detected	Detected	Detected	Detected	Detected	0	A_33_P3318322	A_33_P3318322	NM_001205315	NM_001205315	NM_001205315	Hs.521008	79689	STEAP4	STEAP family member 4	ENST00000380079	THC2475717	GO:0000139(Golgi membrane)|GO:0005768(endosome)|GO:0005886(plasma membrane)|GO:0008823(cupric reductase activity)|GO:0015677(copper ion import)|GO:0016021(integral to membrane)|GO:0045444(fat cell differentiation)|GO:0046872(metal ion binding)|GO:0052851(ferric-chelate reductase (NADPH) activity)|GO:0055072(iron ion homeostasis)|GO:0055114(oxidation-reduction process)|GO:0070062(extracellular ves…	"Homo sapiens STEAP family member 4 (STEAP4), transcript variant 2, mRNA [NM_001205315]"	chr7:87912171-87912112	hs|7q21.12	TTGGTTTACCTCCCTGGTGTTATTGCTGCCATTCTACAACTGTACCGAGGCACAAAATAC
A_33_P3248325	0.539774	0.0400305	2.04375	down	1095.8	2419.13	473.235	2331.36	551.909	1376.4	150.798	646.063	2548.02	2203.91	-1.1425	-2.30054	-1.3184	-2.09906	0.209313	Detected	Detected	Detected	Detected	Detected	0	A_33_P3248325	A_33_P3248325	NM_001184938	NM_001184938	NM_001184938	Hs.369232	57669	EPB41L5	erythrocyte membrane protein band 4.1 like 5	ENST00000331393	THC2474082	"GO:0001701(in utero embryonic development)|GO:0001837(epithelial to mesenchymal transition)|GO:0001839(neural plate morphogenesis)|GO:0003383(apical constriction)|GO:0005634(nucleus)|GO:0005737(cytoplasm)|GO:0005856(cytoskeleton)|GO:0005886(plasma membrane)|GO:0005925(focal adhesion)|GO:0006931(substrate-dependent cell migration, cell attachment to substrate)|GO:0007398(ectoderm development)|GO:…	"Homo sapiens erythrocyte membrane protein band 4.1 like 5 (EPB41L5), transcript variant 3, mRNA [NM_001184938]"	chr2:120861757-120861816	hs|2q14.2	AATGCAGGAATCCGTCATGATGTTCATTTTCCTGGCCATACAGCCATGACTGAGATATGA
A_33_P3215640	0.539774	0.0499033	2.43391	down	71.2996	1555.86	88.0079	518.459	340.027	1350.91	43.3755	657.546	569.655	374.511	-4.44767	-2.55853	-1.99021	-3.92214	0.60508	Detected	Detected	Detected	Detected	Detected	0	A_33_P3215640	A_33_P3215640	NM_153370	NM_153370	NM_153370	Hs.25391	221476	PI16	peptidase inhibitor 16	ENST00000611814	THC2644566	GO:0005615(extracellular space)|GO:0010466(negative regulation of peptidase activity)|GO:0016021(integral to membrane)|GO:0030414(peptidase inhibitor activity)|GO:0061052(negative regulation of cell growth involved in cardiac muscle cell development)|GO:0070062(extracellular vesicular exosome)	"Homo sapiens peptidase inhibitor 16 (PI16), transcript variant 1, mRNA [NM_153370]"	chr6:36932552-36932611	hs|6p21.2	AGGGACGAGGGAAGGAAAGTAACTCCTGACTCTCCAATAAAAACCTGTCCAACCTGTGGC
A_33_P3406816	0.539774	0.0157776	2.28531	down	85.0254	246.468	15.8781	71.6753	25.8963	63.2849	46.5511	153.289	946.18	1041.48	-1.53544	-2.17444	-1.28911	-1.71937	-0.138448	Detected	Not Detected	Not Detected	Detected	Detected	0	A_33_P3406816	A_33_P3406816	DR001172		DR001172	Hs.582596							"TC103421 Human fetal brain, large insert, pCMV expression library Homo sapiens cDNA clone TC103421 5' similar to Homo sapiens LOC168089 (LOC168089), mRNA sequence [DR001172]"	chr6:165676316-165676257	hs|6q27	ATTTACCTCTGCAGGATTCGAGAATGAGCAACCATGCCAGCAAAATGCCTTATGGCTATG
A_33_P3267250	0.539774	0.0112742	2.20107	down	198.404	442.873	21.1229	96.7998	110.135	184.417	45.1703	121.087	434.463	684.006	-1.15845	-2.1962	-0.743698	-1.42259	-0.654778	Detected	Not Detected	Detected	Detected	Detected	0	A_33_P3267250	A_33_P3267250	NM_182499	NM_182499	NM_182499	Hs.387671	126668	TDRD10	tudor domain containing 10	ENST00000368482	NP440575	GO:0000166(nucleotide binding)|GO:0003723(RNA binding)	"Homo sapiens tudor domain containing 10 (TDRD10), transcript variant 2, mRNA [NM_182499]"	chr1:154517305-154517364	hs|1q21.3	GTGGTCATGTTCATTGATTTTGGACAGTTGGCCACCATCCCTGTGCAGTCTCTGCGCAGC
A_23_P53884	0.539774	0.0236456	2.2124	down	50.6179	200.652	10.7412	17.7541	54.7294	213.601	22.3622	86.4275	136.016	153.213	-1.98698	-0.724995	-1.96453	-1.95043	-0.171758	Detected	Not Detected	Detected	Not Detected	Detected	0	A_23_P53884	A_23_P53884	NM_005584	NM_005584	NM_005584	Hs.584776	4081	MAB21L1	mab-21-like 1 (C. elegans)	ENST00000379919	THC2473861	GO:0005634(nucleus)|GO:0008284(positive regulation of cell proliferation)|GO:0009653(anatomical structure morphogenesis)|GO:0043010(camera-type eye development)	"Homo sapiens mab-21-like 1 (C. elegans) (MAB21L1), mRNA [NM_005584]"	chr13:36049209-36049150	hs|13q13.3	TGGAAAAACTTTAGAGGATGATTTAATCAAGAGCCGAAATTATTACCCTTCTCAAAGTCC
A_23_P330561	0.539774	0.0276962	3.01688	down	233.391	4352.66	246.57	5039.52	374.922	5720.81	425.482	3894.01	7119.61	5159.18	-4.22107	-4.35321	-3.93156	-3.19409	0.464657	Detected	Detected	Detected	Detected	Detected	0	A_23_P330561	A_23_P330561	NM_174918	NM_174918	NM_174918	Hs.709539	199675	MCEMP1	mast cell-expressed membrane protein 1	ENST00000333598	THC2475479	GO:0016021(integral to membrane)	"Homo sapiens mast cell-expressed membrane protein 1 (MCEMP1), mRNA [NM_174918]"	chr19:7744452-7744511	hs|19p13.2	CTGTCTCCCTGTTTGTGTAAACATACTAGAGTATACTGCGGCGTGTTTTCTGTCTACCCA
A_33_P3259821	0.539774	0.00998721	2.16771	down	5062.35	10666	1407.51	4395.04	3626.76	10871.8	1659.78	4974.22	6591.91	7806.3	-1.07514	-1.64273	-1.58384	-1.58348	-0.243941	Detected	Detected	Detected	Detected	Detected	0	A_33_P3259821	A_33_P3259821	NM_001130050	NM_001130050	NM_001130050	Hs.596105	23348	DOCK9	dedicator of cytokinesis 9	ENST00000461998	THC2624934	GO:0005089(Rho guanyl-nucleotide exchange factor activity)|GO:0005515(protein binding)|GO:0005829(cytosol)|GO:0007264(small GTPase mediated signal transduction)|GO:0007596(blood coagulation)|GO:0008150(biological_process)|GO:0012505(endomembrane system)|GO:0016020(membrane)|GO:0017048(Rho GTPase binding)|GO:0032321(positive regulation of Rho GTPase activity)	"Homo sapiens dedicator of cytokinesis 9 (DOCK9), transcript variant 4, mRNA [NM_001130050]"	chr13:99512530-99512471	hs|13q32.3	TTTTCCTGCTTGTGATAGTCAACAACTGAAACCCCTCAGCCATGCCCTGAAATAAAGGTC
A_33_P3248354	0.539774	0.0314659	2.27528	down	2108.02	3151.54	188.075	933.955	715.843	1292.18	322.128	2003.71	1688.42	2756.48	-0.580169	-2.31205	-0.852093	-2.63697	-0.70715	Detected	Detected	Detected	Detected	Detected	0	A_33_P3248354	A_33_P3248354	NM_006334	NM_006334	NM_006334	Hs.522484	10439	OLFM1	olfactomedin 1	ENST00000392991	THC2500223	GO:0001540(beta-amyloid binding)|GO:0005515(protein binding)|GO:0005615(extracellular space)|GO:0007399(nervous system development)|GO:0030054(cell junction)|GO:0032281(alpha-amino-3-hydroxy-5-methyl-4-isoxazolepropionic acid selective glutamate receptor complex)|GO:0045202(synapse)|GO:0051259(protein oligomerization)|GO:2001223(negative regulation of neuron migration)	"Homo sapiens olfactomedin 1 (OLFM1), transcript variant 2, mRNA [NM_006334]"	chr9:137987788-137987847	hs|9q34.3	AACCAAATGAAAGGACTGGAGTCCAAGTTCAAACAGGTGGAGGAGAGTCATAAGCAACAC
A_23_P81058	0.539774	0.0333033	3.18894	down	282.26	864.307	9.42756	214.291	755.397	1477.58	239.001	1442.9	2096.6	4028.29	-1.61452	-4.50654	-0.967928	-2.59388	-0.942113	Detected	Not Detected	Detected	Detected	Detected	0	A_23_P81058	A_23_P81058	NM_001201	NM_001201	NM_001201	Hs.387411	651	BMP3	bone morphogenetic protein 3	ENST00000282701	THC2484658	GO:0001501(skeletal system development)|GO:0001503(ossification)|GO:0005102(receptor binding)|GO:0005125(cytokine activity)|GO:0005160(transforming growth factor beta receptor binding)|GO:0005615(extracellular space)|GO:0007267(cell-cell signaling)|GO:0008083(growth factor activity)|GO:0010862(positive regulation of pathway-restricted SMAD protein phosphorylation)|GO:0040007(growth)|GO:0042981(re…	"Homo sapiens bone morphogenetic protein 3 (BMP3), mRNA [NM_001201]"	chr4:81974640-81974699	hs|4q21.21	GTGCTTAAAGTATACCCTAACATGACAGTAGAGTCTTGCGCTTGCAGATAACCTGGCAAA
A_24_P191013	0.539774	0.0169726	2.69987	down	168.545	475.316	77.0599	711.757	372.681	713.8	125.744	288.953	376.825	872.688	-1.49575	-3.20733	-0.937581	-1.20035	-1.21157	Detected	Detected	Detected	Detected	Detected	0	A_24_P191013	A_24_P191013	NM_000778	NM_000778	NM_000778	Hs.1645	1579	CYP4A11	"cytochrome P450, family 4, subfamily A, polypeptide 11"	ENST00000371904	NP175000	GO:0001676(long-chain fatty acid metabolic process)|GO:0003091(renal water homeostasis)|GO:0003095(pressure natriuresis)|GO:0005506(iron ion binding)|GO:0005737(cytoplasm)|GO:0005789(endoplasmic reticulum membrane)|GO:0006631(fatty acid metabolic process)|GO:0006691(leukotriene metabolic process)|GO:0006805(xenobiotic metabolic process)|GO:0008392(arachidonic acid epoxygenase activity)|GO:0016324…	"Homo sapiens cytochrome P450, family 4, subfamily A, polypeptide 11 (CYP4A11), mRNA [NM_000778]"	chr1:47398708-47398504	hs|1p33	CTCCTCTCCATTTATGGCCTTCACCACAACCCAAAAGTGTGGCCCAACCCAGAGGTGTTT
A_33_P3352382	0.539774	0.00672753	2.39272	down	142.625	563.259	69.1877	240.102	214.079	570.436	168.559	364.353	174.095	245.07	-1.98157	-1.79506	-1.41392	-1.11208	-0.493324	Detected	Detected	Detected	Detected	Detected	0	A_33_P3352382	A_33_P3352382	NM_001244438	NM_001244438	NM_001244438	Hs.440934	383	ARG1	arginase 1	ENST00000356962	THC2676293	GO:0000050(urea cycle)|GO:0001889(liver development)|GO:0001938(positive regulation of endothelial cell proliferation)|GO:0004053(arginase activity)|GO:0005615(extracellular space)|GO:0005634(nucleus)|GO:0005737(cytoplasm)|GO:0005829(cytosol)|GO:0006527(arginine catabolic process)|GO:0009635(response to herbicide)|GO:0010042(response to manganese ion)|GO:0010043(response to zinc ion)|GO:0010269(r…	"Homo sapiens arginase 1 (ARG1), transcript variant 1, mRNA [NM_001244438]"	chr6:131904989-131905048	hs|6q23.2	TTCGGACTTGCTCGGGAGGGTAATCACAAGCCTATTGACTACCTTAACCCACCTAAGTAA
A_23_P252541	0.539774	0.00737135	2.66728	down	108.957	454.86	15.3233	83.1111	99.4863	201.733	74.7034	183.121	254.417	462.953	-2.06167	-2.43931	-1.01988	-1.29355	-0.863671	Detected	Not Detected	Detected	Detected	Detected	0	A_23_P252541	A_23_P252541	NM_177403	NM_177403	NM_177403	Hs.534612	338382	RAB7B	"RAB7B, member RAS oncogene family"	ENST00000617991	THC2603259	GO:0005525(GTP binding)|GO:0005764(lysosome)|GO:0005770(late endosome)|GO:0005794(Golgi apparatus)|GO:0005802(trans-Golgi network)|GO:0007264(small GTPase mediated signal transduction)|GO:0015031(protein transport)|GO:0030670(phagocytic vesicle membrane)|GO:0032755(positive regulation of interleukin-6 production)|GO:0034144(negative regulation of toll-like receptor 4 signaling pathway)|GO:0034164…	"Homo sapiens RAB7B, member RAS oncogene family (RAB7B), transcript variant 1, mRNA [NM_177403]"			GGACCTGTGGACCATTTCTAAAGGTGCACAACAAATAATAAATGTGTCCTTCTTTGTTTT
A_33_P3265739	0.539774	0.0326579	2.70408	down	17.3373	153.314	32.2005	219.557	44.2085	444.124	44.6672	122.496	276.686	245.916	-3.14454	-2.76944	-3.32856	-1.45544	0.170086	Not Detected	Not Detected	Detected	Detected	Detected	0	A_33_P3265739	A_33_P3265739	NM_198719	NM_198719	NM_198719	Hs.445000	5733	PTGER3	prostaglandin E receptor 3 (subtype EP3)	ENST00000306666	NP094197	"GO:0001660(fever generation)|GO:0004879(ligand-activated sequence-specific DNA binding RNA polymerase II transcription factor activity)|GO:0004957(prostaglandin E receptor activity)|GO:0005635(nuclear envelope)|GO:0005886(plasma membrane)|GO:0005887(integral to plasma membrane)|GO:0006351(transcription, DNA-dependent)|GO:0007186(G-protein coupled receptor signaling pathway)|GO:0007188(adenylate …	"Homo sapiens prostaglandin E receptor 3 (subtype EP3) (PTGER3), transcript variant 9, mRNA [NM_198719]"	chr1:71436629-71436570	hs|1p31.1	CCATGACCAAGTCAGGATTTCTTAATATTTCTTTTCTGGCAGCATATACAAAGGCAAAAT
A_33_P3555937	0.539774	0.0161299	2.83976	down	1776.32	3250.94	295.566	1962.21	777.854	1229.03	220.454	1469.35	1558.91	5552.76	-0.871962	-2.73093	-0.659952	-2.73663	-1.83267	Detected	Detected	Detected	Detected	Detected	0	A_33_P3555937	A_33_P3555937	NM_001205315	NM_001205315	NM_001205315	Hs.521008	79689	STEAP4	STEAP family member 4	ENST00000301959	THC2475717	GO:0000139(Golgi membrane)|GO:0005768(endosome)|GO:0005886(plasma membrane)|GO:0008823(cupric reductase activity)|GO:0015677(copper ion import)|GO:0016021(integral to membrane)|GO:0045444(fat cell differentiation)|GO:0046872(metal ion binding)|GO:0052851(ferric-chelate reductase (NADPH) activity)|GO:0055072(iron ion homeostasis)|GO:0055114(oxidation-reduction process)|GO:0070062(extracellular ves…	"Homo sapiens STEAP family member 4 (STEAP4), transcript variant 2, mRNA [NM_001205315]"	chr7:87907978-87907919	hs|7q21.12	CTTGGATTTCACTTGCATTGTGCAATAAGCAAAGAAGGGTTGATAAAAGTTCTTGATCAA
A_24_P40721	0.539774	0.0332425	2.08167	down	641.453	1548.58	118.381	716.862	600.324	666.208	230.953	545.902	2009.89	4032.76	-1.27153	-2.59826	-0.150233	-1.24104	-1.00465	Detected	Detected	Detected	Detected	Detected	0	A_24_P40721	A_24_P40721	NM_018327	NM_018327	NM_018327	Hs.425023	55304	SPTLC3	"serine palmitoyltransferase, long chain base subunit 3"	ENST00000450297	NP284903	GO:0004758(serine C-palmitoyltransferase activity)|GO:0005789(endoplasmic reticulum membrane)|GO:0006665(sphingolipid metabolic process)|GO:0016021(integral to membrane)|GO:0017059(serine C-palmitoyltransferase complex)|GO:0030148(sphingolipid biosynthetic process)|GO:0030170(pyridoxal phosphate binding)|GO:0044281(small molecule metabolic process)|GO:0046520(sphingoid biosynthetic process)	"Homo sapiens serine palmitoyltransferase, long chain base subunit 3 (SPTLC3), mRNA [NM_018327]"	chr20:13055000-13055059	hs|20p12.1	TACTGGAAGAGTCATCAAAGATGTCATCAACATGGGCTCCTATAACTTCCTTGGTCTTGC
A_24_P237036	0.539774	0.0154795	2.06367	down	133.737	568.575	24.6486	66.6613	59.7919	122.582	44.4314	67.0138	140.587	210.743	-2.08795	-1.43534	-1.03572	-0.592879	-0.584021	Detected	Not Detected	Detected	Detected	Detected	0	A_24_P237036	A_24_P237036	NM_003807	NM_003807	NM_003807	Hs.129708	8740	TNFSF14	"tumor necrosis factor (ligand) superfamily, member 14"	ENST00000599359	THC2480756	GO:0005102(receptor binding)|GO:0005125(cytokine activity)|GO:0005164(tumor necrosis factor receptor binding)|GO:0005515(protein binding)|GO:0005615(extracellular space)|GO:0005737(cytoplasm)|GO:0005886(plasma membrane)|GO:0006915(apoptotic process)|GO:0006955(immune response)|GO:0007165(signal transduction)|GO:0008588(release of cytoplasmic sequestered NF-kappaB)|GO:0010820(positive regulation o…	"Homo sapiens tumor necrosis factor (ligand) superfamily, member 14 (TNFSF14), transcript variant 1, mRNA [NM_003807]"	chr19:6664998-6664939	hs|19p13.3	ATGAACGCCTGGTTCGACTGCGTGATGGTACCCGGTCTTACTTCGGGGCTTTCATGGTGT
A_33_P3382324	0.539774	0.0225109	2.02942	down	12601.6	29185.4	4411.9	18587.8	18416.3	26374.9	9504.24	28920.5	18017.5	23468.2	-1.21164	-2.07488	-0.518186	-1.60545	-0.381305	Detected	Detected	Detected	Detected	Detected	0	A_33_P3382324	A_33_P3382324	NM_012217	NM_012217	NM_012217	Hs.677789	23430	TPSD1	tryptase delta 1	ENST00000211076	THC2484029	GO:0004252(serine-type endopeptidase activity)|GO:0005576(extracellular region)|GO:0006508(proteolysis)|GO:0008236(serine-type peptidase activity)	"Homo sapiens tryptase delta 1 (TPSD1), mRNA [NM_012217]"	chr16:1306883-1306942	hs|16p13.3	ATCATCGTGCACCCACAGTTCTACATCATCCAGACTGGAGCGGATATCGCCCTGCTGGAG
A_33_P3247205	0.539774	0.0440237	2.11146	down	160.094	641.025	65.2861	445.85	326.331	364.898	124.727	256.741	931.668	1574.46	-2.00146	-2.77171	-0.161158	-1.04154	-0.756973	Detected	Detected	Detected	Detected	Detected	0	A_33_P3247205	A_33_P3247205	NM_022746	NM_022746	NM_022746	Hs.497816	64757	1-Mar	mitochondrial amidoxime reducing component 1	ENST00000366910	THC2463986	GO:0005739(mitochondrion)|GO:0005741(mitochondrial outer membrane)|GO:0005743(mitochondrial inner membrane)|GO:0008940(nitrate reductase activity)|GO:0016021(integral to membrane)|GO:0030151(molybdenum ion binding)|GO:0030170(pyridoxal phosphate binding)|GO:0042126(nitrate metabolic process)|GO:0043546(molybdopterin cofactor binding)|GO:0051410(detoxification of nitrogen compound)|GO:0055114(oxid…	"Homo sapiens mitochondrial amidoxime reducing component 1 (MARC1), mRNA [NM_022746]"	chr1:220987534-220987593	hs|1q41	CTGAAAACCTTTAAAGGGGGAAAAGGAAAGCATATGTCAGTTGTTTAAAACCCAATATCT
A_33_P3315519	0.539774	0.00178472	2.06699	down	1200.73	1950.64	278.886	531.683	207.82	475.478	132.889	393.295	862.148	1710.87	-0.700032	-0.930894	-1.19404	-1.56539	-0.988725	Detected	Detected	Detected	Detected	Detected	0	A_33_P3315519	A_33_P3315519	NM_198461	NM_198461	NM_198461	Hs.21380	164832	LONRF2	LON peptidase N-terminal domain and ring finger 2	ENST00000409647	THC2477622	GO:0004176(ATP-dependent peptidase activity)|GO:0006508(proteolysis)|GO:0008270(zinc ion binding)	"Homo sapiens LON peptidase N-terminal domain and ring finger 2 (LONRF2), mRNA [NM_198461]"	chr2:100900162-100900103	hs|2q11.2	GTAGTCCCAGGTGTTGTAAATTGCATGTTGTAATCAAACGAATGTCAAAACATAAGAAAG
A_33_P3394793	0.539774	0.015039	2.71128	down	1105.9	6200.19	1415.64	8060.2	3893.12	4952.02	1065.49	4050.09	6516.42	14779.8	-2.48709	-2.50936	-0.347092	-1.92644	-1.18147	Detected	Detected	Detected	Detected	Detected	0	A_33_P3394793	A_33_P3394793	NM_019601	NM_019601	NM_019601	Hs.131819	56241	SUSD2	sushi domain containing 2	ENST00000611186	THC2467618	GO:0005044(scavenger receptor activity)|GO:0005515(protein binding)|GO:0005886(plasma membrane)|GO:0006898(receptor-mediated endocytosis)|GO:0006955(immune response)|GO:0016021(integral to membrane)|GO:0030247(polysaccharide binding)|GO:0070062(extracellular vesicular exosome)	"Homo sapiens sushi domain containing 2 (SUSD2), mRNA [NM_019601]"	chr22:24580843-24580902	hs|22q11.23	CAGCTACCAGAGATGGCGAGTGGGTGCACTTTGGATCATCGACAGCAAAAATTACGCAGG
A_33_P3410284	0.539774	0.0228755	2.21921	down	7323.85	22912.5	998.051	4088.6	2252.53	6917.11	1291.1	4775.2	12764.5	11675.3	-1.64546	-2.03442	-1.61862	-1.88696	0.128671	Detected	Detected	Detected	Detected	Detected	0	A_33_P3410284	A_33_P3410284	ENST00000472874	XM_006719941	XM_006719941	Hs.596105	23348	DOCK9	dedicator of cytokinesis 9	ENST00000472874	THC2618193	GO:0005089(Rho guanyl-nucleotide exchange factor activity)|GO:0005515(protein binding)|GO:0005829(cytosol)|GO:0007264(small GTPase mediated signal transduction)|GO:0007596(blood coagulation)|GO:0008150(biological_process)|GO:0012505(endomembrane system)|GO:0016020(membrane)|GO:0017048(Rho GTPase binding)|GO:0032321(positive regulation of Rho GTPase activity)	dedicator of cytokinesis 9 [Source:HGNC Symbol;Acc:HGNC:14132] [ENST00000472874]	chr13:99498278-99498219	hs|13q32.3	AAAGTCTCAGACATTGCCTGTTTCCCGTAACAGAACAGGAATGATGCATGCCAGATTGCA
A_23_P167818	0.539774	0.0130552	2.60025	down	255.139	938.714	52.9142	251.094	238.034	366.927	39.23	198.595	823.596	1386.3	-1.8794	-2.2465	-0.624326	-2.3398	-0.751228	Detected	Detected	Detected	Detected	Detected	0	A_23_P167818	A_23_P167818	NM_024581	NM_024581	NM_024581	Hs.443789	79632	FAM184A	"family with sequence similarity 184, member A"	ENST00000617072	THC2471475	GO:0003674(molecular_function)|GO:0005615(extracellular space)|GO:0008150(biological_process)	"Homo sapiens family with sequence similarity 184, member A (FAM184A), transcript variant 1, mRNA [NM_024581]"	chr6:119281299-119281240	hs|6q22.31	AGGAGTGGTTTGCCCGGTACTTCACATTCTGAAAGAATTGTGTTGGCACAGCTCTGTATA
A_33_P3413020	0.539774	0.00789739	4.01057	down	336.183	1717.59	96.059	1194.79	1636.77	2947.19	466.639	3356.96	2964.65	10733.5	-2.35306	-3.63669	-0.848491	-2.84678	-1.85618	Detected	Detected	Detected	Detected	Detected	0	A_33_P3413020	A_33_P3413020	NM_001872	NM_001872	NM_001872	Hs.512937	1361	CPB2	carboxypeptidase B2 (plasma)	ENST00000439329	THC2471001	GO:0003331(positive regulation of extracellular matrix constituent secretion)|GO:0004181(metallocarboxypeptidase activity)|GO:0005615(extracellular space)|GO:0006508(proteolysis)|GO:0007596(blood coagulation)|GO:0008270(zinc ion binding)|GO:0009408(response to heat)|GO:0010757(negative regulation of plasminogen activation)|GO:0042493(response to drug)|GO:0042730(fibrinolysis)|GO:0051918(negative …	"Homo sapiens carboxypeptidase B2 (plasma) (CPB2), transcript variant 1, mRNA [NM_001872]"	chr13:46629957-46629898	hs|13q14.13	GCTATTGAGAAAACTAGTAAAAATACCAGGTATACACATGGCCATGGCTCAGAAACCTTA
A_21_P0000069	0.539774	0.0443076	2.02548	down	387.39	2096.39	34.1316	46.5755	299.997	480.075	55.1913	241.401	1557.4	2233.12	-2.43605	-0.448465	-0.678313	-2.12892	-0.51992	Detected	Not Detected	Detected	Detected	Detected	0	A_21_P0000069	A_21_P0000069	NM_001167915	NM_001167915	NM_001167915	Hs.658046	79674	VEPH1	ventricular zone expressed PH domain-containing 1	ENST00000468233	THC2476352	GO:0005886(plasma membrane)	"Homo sapiens ventricular zone expressed PH domain-containing 1 (VEPH1), transcript variant 4, mRNA [NM_001167915]"	chr3:157177620-157177561	hs|3q25.32	GGGGTATGAAAAACCTGTCTTCATTTGCTTCCAAAAGCAAGAAATGTCTTTTGTTAGATA
A_23_P35414	0.539774	0.0382783	2.11862	down	576.302	1416.32	113.904	732.762	565.089	1512.91	282.134	898.649	1561.31	1406.3	-1.29725	-2.68553	-1.42078	-1.67138	0.150847	Detected	Detected	Detected	Detected	Detected	0	A_23_P35414	A_23_P35414	NM_005398	NM_005398	NM_005398	Hs.303090	5507	PPP1R3C	"protein phosphatase 1, regulatory subunit 3C"	ENST00000238994	THC2468270	GO:0004722(protein serine/threonine phosphatase activity)|GO:0005515(protein binding)|GO:0005829(cytosol)|GO:0005975(carbohydrate metabolic process)|GO:0005978(glycogen biosynthetic process)|GO:0006006(glucose metabolic process)|GO:0009405(pathogenesis)|GO:0016311(dephosphorylation)|GO:0019903(protein phosphatase binding)|GO:0044281(small molecule metabolic process)	"Homo sapiens protein phosphatase 1, regulatory subunit 3C (PPP1R3C), mRNA [NM_005398]"	chr10:93388289-93388230	hs|10q23.32	AGCATCCATACTTTTCTACTGTAAATATTTCACTCTCCTCTAGCTATCCTTGATGAGCTT
A_24_P602871	0.539774	0.028143	2.31464	down	82.8112	416.996	145.396	769.687	281.915	459.736	164.535	562.058	956.655	1103.76	-2.33213	-2.40428	-0.705547	-1.77233	-0.206356	Detected	Detected	Detected	Detected	Detected	0	A_24_P602871	A_24_P602871	NM_001030060	NM_001030060	NM_001030060	Hs.567973	389432	SAMD5	sterile alpha motif domain containing 5	ENST00000367474	THC2650324		"Homo sapiens sterile alpha motif domain containing 5 (SAMD5), mRNA [NM_001030060]"	chr6:147890833-147890892	hs|6q24.3	TTCGGGTTGCTAAAGCCATTATTCATAGAAAATTTCTGCCCCTACAGAAGTGTGTGCATG
A_33_P3316440	0.539774	0.0409526	3.15539	down	39.4027	138.081	12.339	354.681	73.4814	151.157	62.1373	135.252	74.464	233.508	-1.80914	-4.84522	-1.04059	-1.12211	-1.64886	Not Detected	Not Detected	Detected	Detected	Detected	0	A_33_P3316440	A_33_P3316440	AB020701		AB020701						THC2492724		"Homo sapiens mRNA for KIAA0894 protein, partial cds. [AB020701]"	chr10:97131898-97131839	hs|10q24.1	CGAAATCTTTGCCTGTTTTAACTCTACTTTGTTGTTTTAAAGATTCAGAATCGCCAAGAC
A_33_P3335910	0.539774	0.0432893	2.61925	down	850.531	5261.26	219.854	3607.66	1096.63	2619.69	483.068	1931.76	4168.1	4095.73	-2.62897	-4.03644	-1.25633	-1.99962	0.0252715	Detected	Detected	Detected	Detected	Detected	0	A_33_P3335910	A_33_P3335910	NM_033071	NM_033071	NM_033071	Hs.12967	23345	SYNE1	"spectrin repeat containing, nuclear envelope 1"	ENST00000341594	THC2601203	GO:0003779(actin binding)|GO:0005515(protein binding)|GO:0005521(lamin binding)|GO:0005634(nucleus)|GO:0005635(nuclear envelope)|GO:0005640(nuclear outer membrane)|GO:0005654(nucleoplasm)|GO:0005737(cytoplasm)|GO:0005794(Golgi apparatus)|GO:0005856(cytoskeleton)|GO:0006997(nucleus organization)|GO:0007030(Golgi organization)|GO:0016021(integral to membrane)|GO:0030017(sarcomere)|GO:0031965(nuclea…	"Homo sapiens spectrin repeat containing, nuclear envelope 1 (SYNE1), transcript variant 2, mRNA [NM_033071]"	chr6:152757134-152757076	hs|6q25.2	CAGCAGGCCAAGTCAATCAAAGAACAAGTCAAAAAATTAGAAGACACGCTTGAAGAAGAG
A_23_P103765	0.539774	0.0435721	2.38936	down	859.475	1686.4	85.8733	923.88	238.526	733.665	205.298	1050.73	1812.82	1869.83	-0.97242	-3.42742	-1.62098	-2.3556	-0.0446686	Detected	Detected	Detected	Detected	Detected	0	A_23_P103765	A_23_P103765	NM_002001	NM_002001	NM_002001	Hs.897	2205	FCER1A	"Fc fragment of IgE, high affinity I, receptor for; alpha polypeptide"	ENST00000368115	THC2611062	GO:0001812(positive regulation of type I hypersensitivity)|GO:0001820(serotonin secretion)|GO:0005886(plasma membrane)|GO:0005887(integral to plasma membrane)|GO:0007257(activation of JUN kinase activity)|GO:0009897(external side of plasma membrane)|GO:0009986(cell surface)|GO:0019370(leukotriene biosynthetic process)|GO:0019767(IgE receptor activity)|GO:0019863(IgE binding)|GO:0038095(Fc-epsilon…	"Homo sapiens Fc fragment of IgE, high affinity I, receptor for; alpha polypeptide (FCER1A), mRNA [NM_002001]"	chr1:159276034-159277595	hs|1q23.2	AGCTCCGCGTGAGAAGTACTGGCTACAATTTTTTATCCCATTGTTGGTGGTGATTCTGTT
A_23_P421032	0.539774	0.0464421	2.20489	down	66.0116	370.303	29.4771	213.459	140.079	223.833	106.783	152.77	264.702	422.487	-2.48791	-2.85629	-0.676188	-0.516676	-0.674539	Detected	Not Detected	Detected	Detected	Detected	0	A_23_P421032	A_23_P421032	NM_174977	NM_174977	NM_174977	Hs.517541	284904	SEC14L4	SEC14-like 4 (S. cerevisiae)	ENST00000320982	THC2478128	GO:0005215(transporter activity)|GO:0005622(intracellular)|GO:0006810(transport)|GO:0008289(lipid binding)|GO:0016021(integral to membrane)	"Homo sapiens SEC14-like 4 (S. cerevisiae) (SEC14L4), transcript variant 1, mRNA [NM_174977]"	chr22:30885002-30884943	hs|22q12.2	AACAGGTGCTCTGCTGCTAGAAACAGCAAACCATCTAGATTAAACTCCTAAAGCCAGTGC
A_33_P3221989	0.539774	0.0306997	2.40105	down	285.734	655.432	22.7474	201.888	595.64	717.817	121.756	316.211	2260.99	7088.67	-1.19777	-3.14978	-0.269176	-1.37689	-1.64856	Detected	Not Detected	Detected	Detected	Detected	0	A_33_P3221989	A_33_P3221989	NM_001005747	NM_001005747	NM_001005747	Hs.120725	785	CACNB4	"calcium channel, voltage-dependent, beta 4 subunit"	ENST00000539935	THC2478100	"GO:0005245(voltage-gated calcium channel activity)|GO:0005515(protein binding)|GO:0005829(cytosol)|GO:0005886(plasma membrane)|GO:0005891(voltage-gated calcium channel complex)|GO:0006810(transport)|GO:0006874(cellular calcium ion homeostasis)|GO:0007214(gamma-aminobutyric acid signaling pathway)|GO:0007268(synaptic transmission)|GO:0007411(axon guidance)|GO:0007528(neuromuscular junction develo…	"Homo sapiens calcium channel, voltage-dependent, beta 4 subunit (CACNB4), transcript variant 1, mRNA [NM_001005747]"	chr2:152694239-152694180	hs|2q23.3	GGAATTGGTGACCTATGTTTTATATTATCAAGGAAGCCTTAGATTCACTCTGATCTAAGA
A_21_P0003295	0.539774	0.0460328	2.71448	down	64.2612	1229.37	12.7164	203.552	84.5592	258.362	28.6094	127.428	914.633	778.13	-4.25782	-4.00063	-1.61136	-2.15512	0.233181	Detected	Not Detected	Detected	Not Detected	Detected	0	A_21_P0003295	A_21_P0003295	ENST00000462528							ENST00000462528	THC2729607			chr3:117407404-117401838	hs|3q13.32	AGGGTCTGAAGTGAGACAACTCGTGTCACAGTGTTTTCAAACTTGAGAATGAAGAGAAGA
A_33_P3410279	0.539774	0.0218559	2.17706	down	463.345	1047.8	144.269	667.308	355.383	916.923	280.251	964.209	543.31	565.923	-1.17721	-2.20959	-1.36742	-1.78263	-0.0588292	Detected	Detected	Detected	Detected	Detected	0	A_33_P3410279	A_33_P3410279	ENST00000340449		AK090793		23348	DOCK9	dedicator of cytokinesis 9	ENST00000340449	THC2485517	GO:0005089(Rho guanyl-nucleotide exchange factor activity)|GO:0005515(protein binding)|GO:0005829(cytosol)|GO:0007264(small GTPase mediated signal transduction)|GO:0007596(blood coagulation)|GO:0008150(biological_process)|GO:0012505(endomembrane system)|GO:0016020(membrane)|GO:0017048(Rho GTPase binding)|GO:0032321(positive regulation of Rho GTPase activity)	dedicator of cytokinesis 9 [Source:HGNC Symbol;Acc:HGNC:14132] [ENST00000340449]	chr13:99461622-99461563	hs|13q32.3	TAGCCTTCTTCGGGCAGGTGAGCCTCCTGTCCATTCTGCAGACTGTCCTAAGTCCTTTAA
A_23_P121665	0.539774	0.0374963	2.14414	down	15.4967	103.312	13.9937	44.9171	55.2171	130.863	53.243	141.621	87.9742	82.0276	-2.73697	-1.68249	-1.24487	-1.41137	0.100971	Not Detected	Not Detected	Detected	Detected	Detected	0	A_23_P121665	A_23_P121665	NM_020777	NM_020777	NM_020777	Hs.479099	57537	SORCS2	sortilin-related VPS10 domain containing receptor 2	ENST00000507866	THC2601290	GO:0007218(neuropeptide signaling pathway)|GO:0008188(neuropeptide receptor activity)|GO:0016020(membrane)|GO:0016021(integral to membrane)	"Homo sapiens sortilin-related VPS10 domain containing receptor 2 (SORCS2), mRNA [NM_020777]"	chr4:7744241-7744300	hs|4p16.1	ATGTTAATATTTCTATTAAGAACATGTTGGGCATGTGGACCCAAGCACCTGGGAAGGAGG
A_33_P3395014	0.539774	0.0423555	2.47585	down	242.698	2047.41	26.8507	232.782	927.003	1111.23	162.519	663.546	1935.81	2740.05	-3.07656	-3.11595	-0.261517	-2.02959	-0.501263	Detected	Not Detected	Detected	Detected	Detected	0	A_33_P3395014	A_33_P3395014	BC131514		BC131514	Hs.253320	55289	ACOXL	acyl-CoA oxidase-like	ENST00000417074	THC2490396	GO:0003674(molecular_function)|GO:0003995(acyl-CoA dehydrogenase activity)|GO:0003997(acyl-CoA oxidase activity)|GO:0005575(cellular_component)|GO:0005777(peroxisome)|GO:0006635(fatty acid beta-oxidation)|GO:0008150(biological_process)	"Homo sapiens acyl-Coenzyme A oxidase-like, mRNA (cDNA clone IMAGE:40084247), partial cds. [BC131514]"	chr2:111851724-111851783	hs|2q13	AAGACTTTACCTGTCTAATGGAAAACCTGGAGAAGTCGTCAGGAACCAGACTACAGTGGA
A_33_P3238533	0.539774	0.0464198	2.2721	down	54.8537	263.577	26.5569	291.252	78.5008	562.711	51.2058	180.942	200.754	135.754	-2.26457	-3.45511	-2.84161	-1.82115	0.564436	Not Detected	Not Detected	Detected	Detected	Detected	0	A_33_P3238533	A_33_P3238533	NM_001105528	NM_001105528	NM_001105528	Hs.115461	374864	CCDC178	coiled-coil domain containing 178	ENST00000300227	THC2477956		"Homo sapiens coiled-coil domain containing 178 (CCDC178), transcript variant 1, mRNA [NM_001105528]"	chr18:30517686-30517627	hs|18q12.1	AAGAGAGAATAATTACTGGCGGTGTTGACAGTGACTGTTCGCTTCCCCAGATTTCCCTAT
A_33_P3407013	0.539774	0.0440607	3.05214	down	57.7917	1616.17	136.453	2068.27	43.0654	101.076	16.7208	79.6272	36.6718	40.7282	-4.80558	-3.92194	-1.23084	-2.25162	-0.151357	Detected	Detected	Detected	Not Detected	Detected	0	A_33_P3407013	A_33_P3407013	XM_005249745	XM_005249745	XM_005249745	Hs.654458	3569	IL6	interleukin 6	ENST00000406575	THC2773909	"GO:0001781(neutrophil apoptotic process)|GO:0002384(hepatic immune response)|GO:0002446(neutrophil mediated immunity)|GO:0002548(monocyte chemotaxis)|GO:0002675(positive regulation of acute inflammatory response)|GO:0002690(positive regulation of leukocyte chemotaxis)|GO:0005125(cytokine activity)|GO:0005138(interleukin-6 receptor binding)|GO:0005515(protein binding)|GO:0005576(extracellular reg…	"PREDICTED: Homo sapiens interleukin 6 (interferon, beta 2) (IL6), transcript variant X1, mRNA [XM_005249745]"	chr7:22769363-22769422	hs|7p15.3	CCACTTCCAAAAGAGAAGGCTACACGTAAACAAAAGAGTCTGAGAAATAGTTTCTGATTG
A_23_P24966	0.539774	0.0245827	2.24969	down	296.952	1830.01	599.038	1093.99	348.807	1234.22	460.307	804.535	1284.28	1951.97	-2.62355	-0.868885	-1.82309	-0.805558	-0.603975	Detected	Detected	Detected	Detected	Detected	0	A_23_P24966	A_23_P24966	NM_171997	NM_171997	NM_171997	Hs.524085	9099	USP2	ubiquitin specific peptidase 2	ENST00000525735	THC2512821	GO:0000122(negative regulation of transcription from RNA polymerase II promoter)|GO:0004197(cysteine-type endopeptidase activity)|GO:0004843(ubiquitin-specific protease activity)|GO:0005515(protein binding)|GO:0005634(nucleus)|GO:0005737(cytoplasm)|GO:0005813(centrosome)|GO:0005938(cell cortex)|GO:0007049(cell cycle)|GO:0007517(muscle organ development)|GO:0016579(protein deubiquitination)|GO:003…	"Homo sapiens ubiquitin specific peptidase 2 (USP2), transcript variant 2, mRNA [NM_171997]"	chr11:119228528-119228469	hs|11q23.3	AGGCAGAAAACGGTGTATAAAGAAGTTCTCCATCCAGAGGTTCCCAAAGATCTTGGTGCT
A_33_P3393679	0.539774	0.0293995	2.34104	down	479.722	706.843	25.4591	210.326	162.222	327.562	143.375	289.258	294.708	853.805	-0.55919	-3.04637	-1.0138	-1.01256	-1.53462	Detected	Not Detected	Detected	Detected	Detected	0	A_33_P3393679	A_33_P3393679	NM_001277285	NM_001277285	NM_001277285	Hs.440476	22997	IGSF9B	"immunoglobulin superfamily, member 9B"	ENST00000530957	THC2726125	GO:0005886(plasma membrane)|GO:0007156(homophilic cell adhesion)|GO:0016021(integral to membrane)|GO:0019900(kinase binding)|GO:0030425(dendrite)|GO:0043025(neuronal cell body)|GO:0060077(inhibitory synapse)|GO:0097151(positive regulation of inhibitory postsynaptic membrane potential)	"Homo sapiens immunoglobulin superfamily, member 9B (IGSF9B), mRNA [NM_001277285]"	chr11:133781841-133781782	hs|11q25	CAACGGATAAAGAAGCCCAAAAAGTCATCCAAGGGCTCTTCGAAGTCAAAGAAACGATCC
A_32_P190303	0.539774	0.00256733	2.05116	down	223.129	405.583	136.455	269.344	149.805	312.46	74.9009	238.877	289.6	492.608	-0.86212	-0.981027	-1.06059	-1.67322	-0.76638	Detected	Detected	Detected	Detected	Detected	0	A_32_P190303	A_32_P190303	NM_198461	NM_198461	NM_198461	Hs.21380	164832	LONRF2	LON peptidase N-terminal domain and ring finger 2	ENST00000393437	THC2501240	GO:0004176(ATP-dependent peptidase activity)|GO:0006508(proteolysis)|GO:0008270(zinc ion binding)	"Homo sapiens LON peptidase N-terminal domain and ring finger 2 (LONRF2), mRNA [NM_198461]"	chr2:100890153-100890094	hs|2q11.2	TGGAGATAGGTGATGTGTTGTCATATCCTGTGATACAGGTCACTCATCTGGCCTTCTGTT
A_33_P3421913	0.539774	0.0456003	2.40301	down	842.218	3646.84	697.808	7761.13	2552.83	4302.31	794.785	4310.27	3308.66	3368.91	-2.11438	-3.47537	-0.753015	-2.43914	-0.0260342	Detected	Detected	Detected	Detected	Detected	0	A_33_P3421913	A_33_P3421913	NM_001301043	NM_001301043	NM_001301043	Hs.370510	23705	CADM1	cell adhesion molecule 1	ENST00000621709	THC2551197	GO:0001889(liver development)|GO:0001913(T cell mediated cytotoxicity)|GO:0005102(receptor binding)|GO:0005515(protein binding)|GO:0005886(plasma membrane)|GO:0005911(cell-cell junction)|GO:0006915(apoptotic process)|GO:0007156(homophilic cell adhesion)|GO:0007157(heterophilic cell-cell adhesion)|GO:0007283(spermatogenesis)|GO:0007416(synapse assembly)|GO:0007420(brain development)|GO:0008021(syn…	"Homo sapiens cell adhesion molecule 1 (CADM1), transcript variant 3, mRNA [NM_001301043]"	chr11:115044486-115044427	hs|11q23.3	GTAAGAAACTCCATATCCATATGTTCCCATTCGCATTTTGTATTGGTTCATGTATACCAT
A_24_P269062	0.539774	0.00974787	2.15649	down	1412.89	2800.05	2137.18	9399.89	1346.62	2145.02	877.488	1607.64	2766.56	6698.45	-0.986805	-2.13694	-0.671643	-0.873497	-1.27574	Detected	Detected	Detected	Detected	Detected	0	A_24_P269062	A_24_P269062	NM_030964	NM_030964	NM_030964	Hs.323308	81848	SPRY4	sprouty homolog 4 (Drosophila)	ENST00000344120	THC2718466	GO:0005515(protein binding)|GO:0005737(cytoplasm)|GO:0005794(Golgi apparatus)|GO:0005925(focal adhesion)|GO:0007275(multicellular organismal development)|GO:0032587(ruffle membrane)|GO:0043407(negative regulation of MAP kinase activity)	"Homo sapiens sprouty homolog 4 (Drosophila) (SPRY4), transcript variant 1, mRNA [NM_030964]"	chr5:141690630-141690571	hs|5q31.3	TCGCCATCATACCTCGAGTGAGGCCCAGCTAGATAATGACTTGTCCAAGATGGCACACGT
A_24_P35537	0.539774	0.0344366	2.15231	down	25.2883	121.937	9.75173	50.6715	87.7023	139.044	41.7036	92.7405	106.412	126.259	-2.2696	-2.37744	-0.664852	-1.15303	-0.246722	Not Detected	Not Detected	Detected	Detected	Detected	0	A_24_P35537	A_24_P35537	NM_024557	NM_024557	NM_024557	Hs.231850	79608	RIC3	RIC3 acetylcholine receptor chaperone	ENST00000309737	THC2471630	"GO:0000139(Golgi membrane)|GO:0005789(endoplasmic reticulum membrane)|GO:0006457(protein folding)|GO:0007204(elevation of cytosolic calcium ion concentration)|GO:0007271(synaptic transmission, cholinergic)|GO:0016021(integral to membrane)|GO:0033130(acetylcholine receptor binding)|GO:0043623(cellular protein complex assembly)|GO:0044183(protein binding involved in protein folding)"	"Homo sapiens RIC3 acetylcholine receptor chaperone (RIC3), transcript variant 1, mRNA [NM_024557]"	chr11:8130728-8130669	hs|11p15.4	CTGTTAGAAGGTATGGGATCATATTAAGATAATCTGTCAGCTACTACTAGGCATTTATTG
A_24_P107317	0.539774	0.0262487	2.12788	down	57.1114	306.89	127.123	207.219	106.09	362.72	118.771	199.018	210.366	318.295	-2.42587	-0.704936	-1.77356	-0.744718	-0.597461	Detected	Detected	Detected	Detected	Detected	0	A_24_P107317	A_24_P107317	NM_004205	NM_004205	NM_004205	Hs.524085	9099	USP2	ubiquitin specific peptidase 2	ENST00000260187	THC2474737	GO:0000122(negative regulation of transcription from RNA polymerase II promoter)|GO:0004197(cysteine-type endopeptidase activity)|GO:0004843(ubiquitin-specific protease activity)|GO:0005515(protein binding)|GO:0005634(nucleus)|GO:0005737(cytoplasm)|GO:0005813(centrosome)|GO:0005938(cell cortex)|GO:0007049(cell cycle)|GO:0007517(muscle organ development)|GO:0016579(protein deubiquitination)|GO:003…	"Homo sapiens ubiquitin specific peptidase 2 (USP2), transcript variant 1, mRNA [NM_004205]"	chr11:119226761-119226702	hs|11q23.3	TTTTAATGTTTTGAATGGAATTTAGTTGCCTCCAAGAATTGTGCCTTATAGCATTTGGGG
A_23_P26386	0.539774	0.0274946	2.09075	down	4455.96	8104.02	711.46	4077.93	1903.86	2777.62	1109.63	2956.23	5416.09	8931.65	-0.862903	-2.51898	-0.544917	-1.41368	-0.721676	Detected	Detected	Detected	Detected	Detected	0	A_23_P26386	A_23_P26386	NM_016140	NM_016140	NM_016140	Hs.534458	51673	TPPP3	tubulin polymerization-promoting protein family member 3	ENST00000562206	NP211869	GO:0001578(microtubule bundle formation)|GO:0005737(cytoplasm)|GO:0005874(microtubule)|GO:0015631(tubulin binding)|GO:0070062(extracellular vesicular exosome)	"Homo sapiens tubulin polymerization-promoting protein family member 3 (TPPP3), transcript variant 1, mRNA [NM_016140]"	chr16:67424389-67424214	hs|16q22.1	GCGTCACTAAAGCAAAAACAGGGGGTGCTGTAGACCGGCTGACGGACACCAGCAGATACA
A_21_P0007339	0.539774	0.0214695	2.1584	down	26.2684	77.9447	31.4287	166.303	86.5984	112.402	70.1407	144.494	164.489	307.641	-1.56912	-2.40366	-0.37625	-1.04269	-0.903257	Not Detected	Not Detected	Detected	Detected	Detected	0	A_21_P0007339	A_21_P0007339	lnc-APIP-1:1			Hs.577156		lnc-APIP-1	lnc-APIP-1:1				"AGENCOURT_14534621 NIH_MGC_191 Homo sapiens cDNA clone IMAGE:30418481 5', mRNA sequence [CD641957]"	chr11:35086732-35086673	hs|11p13	CTCACCAGCTACAAGAAGCAAAGAACGAATTGCAATTCATTTTTGTGCTCTAGGACCCGG
A_32_P83811	0.539774	0.045776	2.44618	down	129.547	348.873	23.0739	311.569	178.523	389.969	202.997	419.569	444.464	676.499	-1.42922	-3.75522	-1.12725	-1.04745	-0.606021	Detected	Not Detected	Detected	Detected	Detected	0	A_32_P83811	A_32_P83811	NM_001242936	NM_001242936	NM_001242936	Hs.720509	100129583	FAM47E	"family with sequence similarity 47, member E"	ENST00000424749	NP1177388		"Homo sapiens family with sequence similarity 47, member E (FAM47E), transcript variant 2, mRNA [NM_001242936]"	chr4:77204817-77204876	hs|4q21.1	ACTTTATCACCCATGAGATCAATATTCACATGTAATCTTCTCATATTTTTGTGGCACGTG
A_23_P897	0.539774	0.0284051	2.7732	down	720.177	3055.69	185.936	2235.5	964.027	1575.2	306.496	1361.17	2443.98	3777.76	-2.08507	-3.58772	-0.708391	-2.15091	-0.628299	Detected	Detected	Detected	Detected	Detected	0	A_23_P897	A_23_P897	NM_023938	NM_023938	NM_023938	Hs.32417	79098	C1orf116	chromosome 1 open reading frame 116	ENST00000359470	THC2603168	GO:0003674(molecular_function)|GO:0005737(cytoplasm)|GO:0008150(biological_process)|GO:0070062(extracellular vesicular exosome)	"Homo sapiens chromosome 1 open reading frame 116 (C1orf116), transcript variant 1, mRNA [NM_023938]"	chr1:207192288-207192229	hs|1q32.1	TGAGTGTGTGAGATGAACCCTTCCATCCTTTGACACCTGGTTGTATGTGTAGGCTAAGAA
A_33_P3263955	0.539774	0.0074658	2.16018	down	107.112	402.992	11.9343	24.489	45.9122	122.195	36.262	78.882	447.542	616.399	-1.91163	-1.03701	-1.41223	-1.12124	-0.46184	Detected	Not Detected	Detected	Detected	Detected	0	A_33_P3263955	A_33_P3263955	NM_001001712	NM_001001712	NM_001001712	Hs.98132	414332	LCN10	lipocalin 10	ENST00000406721	NP1214898	GO:0005576(extracellular region)|GO:0006810(transport)	"Homo sapiens lipocalin 10 (LCN10), mRNA [NM_001001712]"	chr9:139634499-139634440	hs|9q34.3	TAGGCAGAATGTTTCGAGCTTCCAGAGTCTGAAGGAATTCATGGACGCTTGTGACATTCT
A_23_P88033	0.539774	0.0371965	2.05859	down	228.685	631.916	123.267	719.508	212.33	556.658	159.571	355.827	656.98	616.448	-1.46637	-2.54522	-1.39048	-1.15698	0.0918693	Detected	Detected	Detected	Detected	Detected	0	A_23_P88033	A_23_P88033	NM_175929	NM_175929	NM_175929	Hs.508616	2259	FGF14	fibroblast growth factor 14	ENST00000376143	THC2478672	GO:0005104(fibroblast growth factor receptor binding)|GO:0005576(extracellular region)|GO:0005634(nucleus)|GO:0007165(signal transduction)|GO:0007254(JNK cascade)|GO:0007267(cell-cell signaling)|GO:0007268(synaptic transmission)|GO:0007399(nervous system development)|GO:0008083(growth factor activity)|GO:0008201(heparin binding)|GO:0008344(adult locomotory behavior)|GO:0008543(fibroblast growth f…	"Homo sapiens fibroblast growth factor 14 (FGF14), transcript variant 2, mRNA [NM_175929]"	chr13:102379079-102379020	hs|13q33.1	CAACAGGAATCTGGTAGAGCCTGGTTTTTGGGATTAAATAAGGAAGGGCAAGCTATGAAA
A_21_P0010756	0.539774	0.0089528	2.11316	down	187.799	654.757	96.5295	288.217	324.766	480.366	168.964	266.876	543.787	1249.54	-1.80177	-1.57811	-0.564737	-0.659457	-1.20028	Detected	Detected	Detected	Detected	Detected	0	A_21_P0010756	A_21_P0010756	NM_178134	NM_178134	NM_178134	Hs.176588	199974	CYP4Z1	"cytochrome P450, family 4, subfamily Z, polypeptide 1"	ENST00000505841	THC2657183	GO:0005506(iron ion binding)|GO:0005789(endoplasmic reticulum membrane)|GO:0016021(integral to membrane)|GO:0020037(heme binding)|GO:0055114(oxidation-reduction process)|GO:0070330(aromatase activity)	"Homo sapiens cytochrome P450, family 4, subfamily Z, polypeptide 1 (CYP4Z1), mRNA [NM_178134]"	chr1:47583782-47583841	hs|1p33	TGGTGAAACCCACAGAAACACCTGAAAAAACTCAAGCTGACTTCCACTGCGAAGGGAAAT
A_23_P156025	0.539774	0.0150825	2.17321	down	171.068	528.702	97.3676	450.807	267.693	402.581	99.2892	204.16	1174.5	1925.64	-1.62789	-2.21099	-0.5887	-1.03999	-0.713296	Detected	Detected	Detected	Detected	Detected	0	A_23_P156025	A_23_P156025	NM_033267	NM_033267	NM_033267	Hs.282089	153572	IRX2	iroquois homeobox 2	ENST00000382611	THC2474836	"GO:0005634(nucleus)|GO:0006355(regulation of transcription, DNA-dependent)|GO:0043565(sequence-specific DNA binding)|GO:0072086(specification of loop of Henle identity)|GO:0072272(proximal/distal pattern formation involved in metanephric nephron development)"	"Homo sapiens iroquois homeobox 2 (IRX2), transcript variant 1, mRNA [NM_033267]"	chr5:2746395-2746336	hs|5p15.33	TCTGCCTGGTTTTTATTTGAACATTGCTGGTTATACAATCTTTGTTGGTTGTTTAACACG
A_33_P3345643	0.539774	0.0425868	2.04041	down	5883.56	5457.24	404.11	2597.52	1516.88	3693.43	566.344	1401.5	2050.09	5099.81	0.108519	-2.68432	-1.28385	-1.30722	-1.31476	Detected	Detected	Detected	Detected	Detected	0	A_33_P3345643	A_33_P3345643	ENST00000522356	XR_425831		Hs.654874				ENST00000522356	THC2495022		"zinc finger, DHHC-type containing 11B [Source:HGNC Symbol;Acc:HGNC:32962] [ENST00000522356]"	chr5:711383-711324	hs|5p15.33	TCACAGCACTAGGAAATGGGAGCACAGTATTGGGAAATGGGAGCACAGTACTGGGAAAGG
A_23_P214533	0.539774	0.00838659	2.51744	down	64.886	202.819	41.901	152.693	154.828	267.469	40.8728	194.607	262.41	435.232	-1.64421	-1.86558	-0.788706	-2.25135	-0.72996	Detected	Not Detected	Detected	Detected	Detected	0	A_23_P214533	A_23_P214533	NM_030899	NM_030899	NM_030899	Hs.656413	64288	ZSCAN31	zinc finger and SCAN domain containing 31	ENST00000344279	THC2616801	"GO:0003677(DNA binding)|GO:0003700(sequence-specific DNA binding transcription factor activity)|GO:0005634(nucleus)|GO:0006351(transcription, DNA-dependent)|GO:0006355(regulation of transcription, DNA-dependent)|GO:0046872(metal ion binding)"	"Homo sapiens zinc finger and SCAN domain containing 31 (ZSCAN31), transcript variant 1, mRNA [NM_030899]"	chr6:28293096-28293037	hs|6p22.1	CTTCACAAGGTACCTCTTTAATTCATAGCCTTTTATGTCAGCATTATTCTTCTTTTGGGG
A_33_P3397658	0.539774	0.025031	2.05915	down	2890.73	9841.6	1958.33	8585.27	3717.19	7090.1	3895.93	4313.02	6328.44	13217.8	-1.76746	-2.13224	-0.931594	-0.146729	-1.06256	Detected	Detected	Detected	Detected	Detected	0	A_33_P3397658	A_33_P3397658	ENST00000394243				11346	SYNPO	synaptopodin	ENST00000394243	THC2678964	GO:0001725(stress fiber)|GO:0003779(actin binding)|GO:0005515(protein binding)|GO:0005737(cytoplasm)|GO:0005923(tight junction)|GO:0014069(postsynaptic density)|GO:0015629(actin cytoskeleton)|GO:0032233(positive regulation of actin filament bundle assembly)|GO:0043197(dendritic spine)|GO:0043204(perikaryon)|GO:0045211(postsynaptic membrane)|GO:0051492(regulation of stress fiber assembly)	synaptopodin [Source:HGNC Symbol;Acc:HGNC:30672] [ENST00000394243]	chr5:150033735-150033794	hs|5q33.1	ACTCTGGTGGATGACTGCTAGTGAATTTGGATTGGATTAAATGGCAAGGTGGACTGGTTA
A_23_P147711	0.539774	0.0113211	2.38761	down	755.55	3581.99	456.967	1827.04	848.039	1454.71	434.29	918.801	2694.44	4665.97	-2.24516	-1.99934	-0.778526	-1.08109	-0.79219	Detected	Detected	Detected	Detected	Detected	0	A_23_P147711	A_23_P147711	NM_000906	NM_000906	NM_000906	Hs.490330	4881	NPR1	natriuretic peptide receptor 1	ENST00000368680	THC2605940	GO:0004383(guanylate cyclase activity)|GO:0004672(protein kinase activity)|GO:0005524(ATP binding)|GO:0005525(GTP binding)|GO:0005887(integral to plasma membrane)|GO:0006182(cGMP biosynthetic process)|GO:0006468(protein phosphorylation)|GO:0007166(cell surface receptor signaling pathway)|GO:0007168(receptor guanylyl cyclase signaling pathway)|GO:0007186(G-protein coupled receptor signaling pathwa…	"Homo sapiens natriuretic peptide receptor 1 (NPR1), mRNA [NM_000906]"	chr1:153662773-153662832	hs|1q21.3	TGGAGTGGTGGGACTGAAGATGCCCCGTTACTGTCTCTTTGGGGATACAGTCAACACAGC
A_33_P3316539	0.539774	0.00299114	2.51415	down	101.906	375.527	274.383	410.56	81.7536	236.738	53.2981	157.094	339.671	931.992	-1.88168	-0.581403	-1.53394	-1.55948	-1.45618	Detected	Detected	Detected	Detected	Detected	0	A_33_P3316539	A_33_P3316539	NM_001008539	NM_001008539	NM_001008539	Hs.448520	6542	SLC7A2	"solute carrier family 7 (cationic amino acid transporter, y+ system), member 2"	ENST00000004531	THC2526358	GO:0002537(nitric oxide production involved in inflammatory response)|GO:0005289(high affinity arginine transmembrane transporter activity)|GO:0005292(high affinity lysine transmembrane transporter activity)|GO:0005886(plasma membrane)|GO:0005887(integral to plasma membrane)|GO:0006520(cellular amino acid metabolic process)|GO:0006809(nitric oxide biosynthetic process)|GO:0006810(transport)|GO:00…	"Homo sapiens solute carrier family 7 (cationic amino acid transporter, y+ system), member 2 (SLC7A2), transcript variant 2, mRNA [NM_001008539]"	chr8:17427847-17427906	hs|8p22	ATTCTATGTCTGTAAAAACCAACAAAGGCATTGGACTTGTGTGAATGTACAGGGTTTTTT
A_23_P1904	0.539774	0.0283427	2.11727	down	517.208	1213.54	118.026	579.61	675.669	1576.21	299.521	1055.01	1654.14	1623.08	-1.23041	-2.29598	-1.22207	-1.81653	0.0273492	Detected	Detected	Detected	Detected	Detected	0	A_23_P1904	A_23_P1904	NM_000139	NM_000139	NM_000139	Hs.386748	2206	MS4A2	"membrane-spanning 4-domains, subfamily A, member 2"	ENST00000617306		GO:0005768(endosome)|GO:0005886(plasma membrane)|GO:0005887(integral to plasma membrane)|GO:0006954(inflammatory response)|GO:0006955(immune response)|GO:0007202(activation of phospholipase C activity)|GO:0007205(protein kinase C-activating G-protein coupled receptor signaling pathway)|GO:0009897(external side of plasma membrane)|GO:0019767(IgE receptor activity)|GO:0019863(IgE binding)|GO:001990…	"Homo sapiens membrane-spanning 4-domains, subfamily A, member 2 (MS4A2), transcript variant 1, mRNA [NM_000139]"	chr11:59865756-59865815	hs|11q12.1	TCAATGTCATCTTCTCCATGAAGACCACTGAATGAACACCTTTTCATCCAGCCTTAATTT
A_23_P18017	0.539774	0.0348243	2.24343	down	1530.97	3709.13	485.583	3413.87	2667.21	5657.76	1129.68	4614.87	5207.36	5438.41	-1.27664	-2.81362	-1.0849	-2.03037	-0.0626321	Detected	Detected	Detected	Detected	Detected	0	A_23_P18017	A_23_P18017	NM_001870	NM_001870	NM_001870	Hs.646	1359	CPA3	carboxypeptidase A3 (mast cell)	ENST00000296046	THC2472745	GO:0002003(angiotensin maturation)|GO:0004181(metallocarboxypeptidase activity)|GO:0005576(extracellular region)|GO:0006508(proteolysis)|GO:0008270(zinc ion binding)|GO:0030133(transport vesicle)|GO:0030141(secretory granule)|GO:0044267(cellular protein metabolic process)	"Homo sapiens carboxypeptidase A3 (mast cell) (CPA3), mRNA [NM_001870]"	chr3:148614465-148614524	hs|3q24	GCCAAGTATATCCTCAAGCATACTTCCTAAAGAACTGCCCTCTGTTTGGAATAAGCCAAT
A_23_P402936	0.539774	0.0370667	2.13132	down	84.3534	177.794	11.6614	39.8685	19.4187	128.075	79.4162	101.029	93.5963	145.939	-1.07569	-1.77351	-2.72147	-0.347271	-0.640846	Detected	Not Detected	Not Detected	Detected	Detected	0	A_23_P402936	A_23_P402936	NM_003625	NM_003625	NM_003625	Hs.506216	8499	PPFIA2	"protein tyrosine phosphatase, receptor type, f polypeptide (PTPRF), interacting protein (liprin), alpha 2"	ENST00000551461	THC2489420	GO:0005515(protein binding)|GO:0005737(cytoplasm)|GO:0005829(cytosol)|GO:0007160(cell-matrix adhesion)|GO:0007268(synaptic transmission)|GO:0007269(neurotransmitter secretion)|GO:0009986(cell surface)|GO:0014047(glutamate secretion)|GO:0032403(protein complex binding)|GO:0048786(presynaptic active zone)|GO:0070062(extracellular vesicular exosome)	"Homo sapiens protein tyrosine phosphatase, receptor type, f polypeptide (PTPRF), interacting protein (liprin), alpha 2 (PPFIA2), transcript variant 1, mRNA [NM_003625]"	chr12:81657083-81657024	hs|12q21.31	GTCCTCAGAAACATTACCAGCTGGATTTAGGTTAACCACAACCTCTGGGCAGTCAAGAAA
A_33_P3370714	0.539774	0.0407419	2.80087	down	4175.54	44044.9	874.132	13475.6	7194.52	7895.62	1948.93	14278.1	15673.5	27126.7	-3.39894	-3.94635	-0.134153	-2.87305	-0.791383	Detected	Detected	Detected	Detected	Detected	0	A_33_P3370714	A_33_P3370714	NM_001166424	NM_001166424	NM_001166424	Hs.1867	5225	PGC	progastricsin (pepsinogen C)	ENST00000425343	NP1454388	GO:0004190(aspartic-type endopeptidase activity)|GO:0005615(extracellular space)|GO:0006508(proteolysis)|GO:0007586(digestion)|GO:0070062(extracellular vesicular exosome)	"Homo sapiens progastricsin (pepsinogen C) (PGC), transcript variant 2, mRNA [NM_001166424]"	chr6:41712528-41712469	hs|6p21.1	TAAGTCTATCCGTGAGACCATGAAGGAGAAGGGCTTGCTGGGGGAGTTCCTGAGGACCCA
A_24_P400842	0.539774	0.0497789	2.30323	down	451.059	2715.06	112.682	1187.68	215.17	426.756	108.928	611.129	1338.22	1090.28	-2.5896	-3.39782	-0.987937	-2.48811	0.295622	Detected	Detected	Detected	Detected	Detected	0	A_24_P400842	A_24_P400842	NM_207517	NM_207517	NM_207517	Hs.459162	57188	ADAMTSL3	ADAMTS-like 3	ENST00000569510	THC2483504	GO:0005578(proteinaceous extracellular matrix)|GO:0006508(proteolysis)|GO:0008237(metallopeptidase activity)|GO:0008270(zinc ion binding)	"Homo sapiens ADAMTS-like 3 (ADAMTSL3), transcript variant 1, mRNA [NM_207517]"	chr15:84506937-84527546	hs|15q25.2	CAATCAAAGTCACACGTTTCTCCTGAAAAAAGAGAAGAAAATGTAATTGCTGTTCCTTTG
A_23_P314101	0.539774	0.0104413	3.43166	down	2215.24	14266	2416.37	23048.3	8531.15	15832	2362.14	11511.3	12327.5	27222.4	-2.68705	-3.25375	-0.892036	-2.28488	-1.14291	Detected	Detected	Detected	Detected	Detected	0	A_23_P314101	A_23_P314101	NM_019601	NM_019601	NM_019601	Hs.131819	56241	SUSD2	sushi domain containing 2	ENST00000463101	THC2467618	GO:0005044(scavenger receptor activity)|GO:0005515(protein binding)|GO:0005886(plasma membrane)|GO:0006898(receptor-mediated endocytosis)|GO:0006955(immune response)|GO:0016021(integral to membrane)|GO:0030247(polysaccharide binding)|GO:0070062(extracellular vesicular exosome)	"Homo sapiens sushi domain containing 2 (SUSD2), mRNA [NM_019601]"	chr22:24584978-24585037	hs|22q11.23	CGGCACTCCAGGCTTATAATTTCGAACTCTTCTGGAAGGTCACTCAGGAACACCCTCCCT
A_33_P3295200	0.539774	0.0314593	2.25235	down	1447.93	5290.28	343.574	1701.75	2251.88	9320.09	140.87	620.278	4526.7	3548.72	-1.86935	-2.30833	-2.04921	-2.13855	0.35116	Detected	Detected	Detected	Detected	Detected	0	A_33_P3295200	A_33_P3295200	NM_001523	NM_001523	NM_001523	Hs.57697	3036	HAS1	hyaluronan synthase 1	ENST00000222115	NP1456737	GO:0005886(plasma membrane)|GO:0005887(integral to plasma membrane)|GO:0005975(carbohydrate metabolic process)|GO:0006024(glycosaminoglycan biosynthetic process)|GO:0007155(cell adhesion)|GO:0009405(pathogenesis)|GO:0010764(negative regulation of fibroblast migration)|GO:0030203(glycosaminoglycan metabolic process)|GO:0030212(hyaluronan metabolic process)|GO:0030213(hyaluronan biosynthetic proces…	"Homo sapiens hyaluronan synthase 1 (HAS1), transcript variant 1, mRNA [NM_001523]"	chr19:52220281-52220222	hs|19q13.41	AATGTGGAGCGGGCTTGTCAGAGCTACTTCCACTGTGTATCCTGCATCAGCGGTCCTCTA
A_33_P3331125	0.539774	0.0352697	2.16601	down	228.481	1017.3	164.399	532.021	216.236	492.361	99.3106	535.752	2020.66	1756.73	-2.15461	-1.69428	-1.18711	-2.43155	0.201936	Detected	Detected	Detected	Detected	Detected	0	A_33_P3331125	A_33_P3331125	NM_145176	NM_145176	NM_145176	Hs.486508	154091	SLC2A12	"solute carrier family 2 (facilitated glucose transporter), member 12"		THC2601447	GO:0005886(plasma membrane)|GO:0012505(endomembrane system)|GO:0015758(glucose transport)|GO:0016021(integral to membrane)|GO:0022891(substrate-specific transmembrane transporter activity)|GO:0048471(perinuclear region of cytoplasm)|GO:0055085(transmembrane transport)	"Homo sapiens solute carrier family 2 (facilitated glucose transporter), member 12 (SLC2A12), mRNA [NM_145176]"	chr6:134309057-134308998	hs|6q23.2	GCTTCTTTCTCATTTCCATCTAGTGGGTAAGAGGTTTCTCTTCTTAAAACTACAATTTCT
A_23_P1740	0.539774	0.0234007	2.31209	down	358.45	1101.17	116.944	698.002	399.372	625.144	206.473	735.862	608.854	811.749	-1.6192	-2.57741	-0.646453	-1.83348	-0.414937	Detected	Detected	Detected	Detected	Detected	0	A_23_P1740	A_23_P1740	NM_001076682	NM_001076682	NM_001076682	Hs.503878	4684	NCAM1	neural cell adhesion molecule 1	ENST00000611284	THC2481779	GO:0000139(Golgi membrane)|GO:0005886(plasma membrane)|GO:0007155(cell adhesion)|GO:0007411(axon guidance)|GO:0009897(external side of plasma membrane)|GO:0009986(cell surface)|GO:0016020(membrane)|GO:0016021(integral to membrane)|GO:0019221(cytokine-mediated signaling pathway)|GO:0030198(extracellular matrix organization)|GO:0031225(anchored to membrane)|GO:0042802(identical protein binding)|GO:…	"Homo sapiens neural cell adhesion molecule 1 (NCAM1), transcript variant 3, mRNA [NM_001076682]"	chr11:113103444-113103503	hs|11q23.2	CCCCAGACTCTGAGAATGATTTTGGGAACTACAACTGTACTGCAGTGAACCGCATTGGGC
A_23_P65618	0.539774	0.0492206	2.25504	down	54.5065	282.041	58.9525	140.141	53.7469	515.229	41.5952	84.8948	84.5398	83.7814	-2.3714	-1.24925	-3.26096	-1.02926	0.0129999	Not Detected	Detected	Detected	Detected	Detected	0	A_23_P65618	A_23_P65618	NM_000359	NM_000359	NM_000359	Hs.508950	7051	TGM1	transglutaminase 1	ENST00000206765	THC2471665	GO:0001533(cornified envelope)|GO:0003810(protein-glutamine gamma-glutamyltransferase activity)|GO:0005515(protein binding)|GO:0005913(cell-cell adherens junction)|GO:0006464(cellular protein modification process)|GO:0009887(organ morphogenesis)|GO:0018149(peptide cross-linking)|GO:0030216(keratinocyte differentiation)|GO:0031224(intrinsic to membrane)|GO:0031424(keratinization)|GO:0043163(cell e…	"Homo sapiens transglutaminase 1 (TGM1), mRNA [NM_000359]"	chr14:24718510-24718451	hs|14q12	CAGGAGCAATGGGACTGGAGTCAGATGAGCAAGGACATTGCCCCAAGATAGGGGCACACT
A_33_P3295313	0.539774	0.00923792	2.16454	down	732.126	2363.74	219.059	689.039	637.898	1270.88	391.292	1046.76	2282.4	2829.8	-1.69091	-1.65326	-0.994427	-1.41961	-0.310148	Detected	Detected	Detected	Detected	Detected	0	A_33_P3295313	A_33_P3295313	NM_000139	NM_000139	NM_000139	Hs.386748	2206	MS4A2	"membrane-spanning 4-domains, subfamily A, member 2"	ENST00000440896	THC2482839	GO:0005768(endosome)|GO:0005886(plasma membrane)|GO:0005887(integral to plasma membrane)|GO:0006954(inflammatory response)|GO:0006955(immune response)|GO:0007202(activation of phospholipase C activity)|GO:0007205(protein kinase C-activating G-protein coupled receptor signaling pathway)|GO:0009897(external side of plasma membrane)|GO:0019767(IgE receptor activity)|GO:0019863(IgE binding)|GO:001990…	"Homo sapiens membrane-spanning 4-domains, subfamily A, member 2 (MS4A2), transcript variant 1, mRNA [NM_000139]"	chr11:59861439-59861498	hs|11q12.1	AATTGTAGTGATGATGCTGTTTCTCACCATTCTGGGACTTGGTAGTGCTGTGTCACTCAC
A_24_P152188	0.539774	0.0390591	2.03928	down	136.031	654.822	93.8413	261.761	56.325	127.974	30.6016	123.051	204.298	170.704	-2.26716	-1.47995	-1.184	-2.00758	0.259175	Detected	Detected	Not Detected	Not Detected	Detected	0	A_24_P152188	A_24_P152188	NM_198859	NM_198859	NM_198859	Hs.148105	166336	PRICKLE2	prickle homolog 2 (Drosophila)	ENST00000295902	THC2491238	GO:0005737(cytoplasm)|GO:0008270(zinc ion binding)|GO:0016327(apicolateral plasma membrane)|GO:0016328(lateral plasma membrane)|GO:0031175(neuron projection development)|GO:0031965(nuclear membrane)|GO:0045197(establishment or maintenance of epithelial cell apical/basal polarity)	"Homo sapiens prickle homolog 2 (Drosophila) (PRICKLE2), mRNA [NM_198859]"	chr3:64079998-64079939	hs|3p14.1	ACCAGTAAGGTCTGTTCTTAAACCTACCTAGTTGATTTTCATATCTTTCCATAAAGTGTC
