# Supplementary material for: lnc-REG3G-3-1/miR-215-3p Promotes Brain Metastasis of Lung Adenocarcinoma by Regulating Leptin and SLC2A5
Source: Front Oncol. 2020 Aug 12;10:1344. doi: 10.3389/fonc.2020.01344 (PMC7434858; doi:10.3389/fonc.2020.01344)
Supplement: Supplementary file 7 [file Table_7.XLS]

## Sheet: Sheet1
ProbeName	p (Corr)	p	FC (abs)	Regulation	lncRNA ID
p27282	0.527187	0.00154442	2.06556	up	uc.417-
p4909	0.620984	0.0258766	2.78641	up	ENST00000553679.1
p22215	0.573683	0.00654675	2.24497	up	TCONS_00007050
p3328	0.552429	0.00406135	2.1435	up	ENST00000550287.1
p9573	0.639288	0.0438322	2.51214	up	ENST00000313064.2
p9854	0.60606	0.019564	2.05765	up	ENST00000496886.1
p35930_v4	0.594388	0.0112465	2.16573	up	TCONS_00003564
p12633	0.627267	0.0317179	2.51966	up	ENST00000514401.1
p36620_v4	0.594388	0.010307	2.89669	up	TCONS_00008389
p29326	0.594388	0.0117763	2.46573	up	ENST00000451257.1
p4540	0.612288	0.0214054	3.53397	up	ENST00000557544.1
p28656	0.620984	0.0249416	2.03482	up	ASO1703
p15773	0.646362	0.0496731	3.04261	up	ENST00000523860.1
p19280	0.592754	0.00957613	2.02219	up	TCONS_00022688
p15762	0.583369	0.00703627	2.03787	up	ENST00000519557.1
p12721	0.591697	0.00893224	4.49175	up	ENST00000512405.1
p1777	0.60606	0.0202256	2.26591	up	ENST00000445458.1
p6695	0.552326	0.0038964	3.82635	up	ENST00000431343.1
p22584	0.552429	0.00414301	2.1058	up	TCONS_00008291
p22136	0.635046	0.0391876	3.76474	up	TCONS_00006172
p6366	0.594388	0.0126268	2.20479	up	ENST00000570073.1
p663	0.530614	0.00198696	3.94551	up	ENST00000431691.1
p13131	0.594388	0.0148449	2.19193	up	ENST00000511840.1
p8339	0.62498	0.0313123	2.19669	up	ENST00000587395.1
p21501	0.594388	0.0127746	2.04451	up	TCONS_00028105
p27170	0.632644	0.0353591	3.76716	up	uc.348+
p26820	0.594388	0.0156535	2.07728	up	HIT000282466
p28385	0.552429	0.00513959	2.14806	up	ASO3614
p537	0.627267	0.0323203	3.26262	down	ENST00000437190.1
p7682	0.594388	0.014833	3.13511	down	ENST00000580984.1
p19713	0.573683	0.00652664	5.91254	down	TCONS_00023880
p4114	0.592754	0.00970845	23.595	down	ENST00000418923.1
p34160_v4	0.645433	0.0489578	3.08754	down	ENST00000564469.1
p29111	0.632644	0.0344188	2.74082	down	ENST00000519709.1
p4610	0.527187	0.000432611	3.78457	down	ENST00000554759.1
p14805	0.63568	0.0410134	2.62596	down	ENST00000564198.1
p13090	0.594388	0.01448	2.85315	down	ENST00000510065.1
p11320	0.598634	0.0170132	2.75471	down	ENST00000435884.1
p6997	0.633581	0.0379612	4.38168	down	ENST00000592809.1
p10457	0.632644	0.0367659	2.61465	down	ENST00000427303.1
p5010	0.594284	0.0100539	8.87514	down	ENST00000554485.1
p42377_v4	0.620984	0.0248252	5.61644	down	XR_429015.1
p8658	0.632644	0.0366607	3.85486	down	ENST00000589821.1
p22863	0.637885	0.0425037	3.05272	down	TCONS_00011107
p3764	0.594388	0.0130712	3.50971	down	ENST00000552230.1
p34392_v4	0.594388	0.0136767	3.11783	down	ENST00000398474.3
p9800	0.632644	0.0353989	6.06611	down	ENST00000449448.2
RNA33700|snoRNA_scaRNA_296_74	0.551932	0.00374573	2.31477	down	RNA33700|snoRNA_scaRNA_296_74
p13039	0.627267	0.0322806	4.88122	down	ENST00000506629.1
p17704	0.58881	0.00817682	2.64985	down	TCONS_00000976
p29975	0.620984	0.0255441	2.28298	down	TCONS_00014196
p13774	0.63959	0.0448195	6.08173	down	ENST00000506665.1
p5406	0.624959	0.0292112	2.25132	down	ENST00000560461.1
p5006	0.58881	0.00784904	2.02499	down	ENST00000553421.1
p6641	0.640755	0.0456687	3.02383	down	ENST00000572821.1
p2674	0.552429	0.00506588	2.65457	down	ENST00000528326.1
p10750	0.633581	0.0378892	7.47102	down	ENST00000440363.1
p19712	0.639774	0.0451083	5.17752	down	TCONS_00023879
p26398	0.641739	0.0465955	2.83456	down	uc003uhq.1
p21202	0.644706	0.0487128	6.30224	down	TCONS_00003827
p29112	0.63568	0.0413012	2.71496	down	ENST00000398461.1
p14285	0.620984	0.0256021	4.17899	down	ENST00000427903.1
p38572_v4	0.624959	0.0306131	2.81837	down	ENST00000606803.1
p30269	0.620984	0.0267963	4.89061	down	HIT000098053
p30045	0.63568	0.0412823	2.67164	down	NR_002791.2
p17242	0.594388	0.0116432	2.07095	down	ENST00000421483.1
p40075_v4	0.552429	0.00510134	3.41394	down	XR_245212.1
p3762	0.620984	0.0242609	2.12882	down	ENST00000550042.1
p19843	0.594388	0.0154681	2.84538	down	TCONS_00023547
p22859	0.632644	0.0358295	2.70508	down	TCONS_00010581
p28604	0.626252	0.0314784	2.0125	down	ASO1786
p16966	0.63568	0.0413443	4.2062	down	ENST00000413913.2
p28311	0.646336	0.0492719	2.90648	down	ASO2259
p36032_v4	0.598634	0.0170572	2.92644	down	TCONS_00006584
p30071	0.620477	0.0237673	3.7106	down	NR_046871.1
p2789	0.62498	0.0312197	3.43382	down	ENST00000444862.1
p16913	0.60606	0.020247	4.998	down	ENST00000419604.1
p24341	0.642306	0.0473679	2.19696	down	TCONS_00016440
p37948_v4	0.591697	0.00887557	2.29506	down	ENST00000608721.1
p5058	0.594388	0.0136699	3.7125	down	ENST00000546615.1
p35740_v4	0.635085	0.0404351	2.1929	down	TCONS_00023035
p18884	0.603956	0.018022	2.05824	down	TCONS_00020485
p26264	0.591697	0.00890038	3.32574	down	uc003hcu.1
p14228	0.532365	0.00270231	5.51186	down	ENST00000591156.1
p38671_v4	0.63568	0.0414269	2.38922	down	ENST00000365067.1
p2588	0.627267	0.031856	3.73767	down	ENST00000533260.1
p20781	0.594388	0.0124351	2.43455	down	TCONS_00004152
p26808	0.607844	0.0205346	3.60482	down	HIT000092017
RNA147258|p0362_imsncRNA780	0.594388	0.0116708	4.71052	down	RNA147258|p0362_imsncRNA780
p1830	0.594388	0.013977	2.79884	down	ENST00000421629.2
p13855	0.612288	0.0217703	3.66517	down	ENST00000599562.1
p23644	0.594388	0.0151564	3.87944	down	TCONS_00013779
p10390	0.635046	0.0398473	5.81733	down	ENST00000442884.1
p24503	0.622066	0.0271413	3.96576	down	TCONS_00016106
p3933	0.612288	0.0214136	3.43074	down	ENST00000563922.1
p8708	0.594388	0.0128794	2.46705	down	ENST00000586962.1
p20755	0.624959	0.0303733	3.32501	down	TCONS_00005066
RNA95900|RNS_982_99	0.562853	0.00582508	3.66081	down	RNA95900|RNS_982_99
RNA147260|p0364_imsncRNA782	0.617291	0.0229474	3.25347	down	RNA147260|p0364_imsncRNA782
p37879_v4	0.594388	0.0121058	4.11458	down	ENST00000606913.1
p19954	0.530614	0.00223201	2.30357	down	TCONS_00024754
p8669	0.640398	0.0454916	3.56931	down	ENST00000593063.1
p7459	0.622193	0.0275639	2.32322	down	ENST00000579201.1
p4278	0.63568	0.0407055	4.25361	down	ENST00000430549.1
p14531	0.56735	0.00600512	2.72444	down	ENST00000415875.2
p6127	0.620984	0.0263215	5.06953	down	ENST00000562921.1
p5438	0.639288	0.0439574	5.89704	down	ENST00000551631.1
p6789	0.635046	0.0404038	2.79578	down	ENST00000579745.1
p4516	0.532365	0.00258581	2.25479	down	ENST00000563647.1
p34440_v4	0.647495	0.0499523	2.20555	down	ENST00000560375.1
p33855	0.540756	0.00352224	3.28301	down	HIT000332576
p25939	0.594388	0.0110956	8.30999	down	uc021ssa.1
p6827	0.552429	0.0049285	2.2104	down	ENST00000436061.1
p3111	0.598167	0.0169212	3.09487	down	ENST00000538920.1
p12670	0.620984	0.0251463	3.00051	down	ENST00000506650.1
p27183	0.632644	0.0362723	2.03008	down	uc.362-
p38221_v4	0.637551	0.0421029	2.19456	down	ENST00000609315.1
p17332	0.639288	0.0437671	3.4119	down	ENST00000417334.1
p26745	0.627577	0.0332872	3.3259	down	HIT000077822
p5008	0.527187	0.000768442	7.83988	down	ENST00000556720.1
p24993	0.639817	0.0451275	4.81141	down	NR_046473.1
p5441	0.635046	0.039692	5.3376	down	ENST00000552781.1
p19711	0.594284	0.00990892	4.83243	down	TCONS_00023878
p16690	0.632701	0.0370178	2.57297	down	ENST00000445485.1
p28708	0.639288	0.0437529	2.92824	down	LIT1000
p26038	0.63568	0.0405951	4.07393	down	uc002lch.1
p29697	0.573683	0.00625926	6.40195	down	TCONS_00023881
p25790	0.60606	0.0192378	2.02147	down	uc021qsm.1
p33549	0.632644	0.0345213	2.4825	down	ENST00000439524.1
p16467	0.615322	0.0222873	3.67242	down	ENST00000456198.1
p33758	0.644423	0.0481938	3.83355	down	uc021qrb.1
RNA95438|RNS_520_158	0.639288	0.0444071	3.21273	down	RNA95438|RNS_520_158
p21982	0.552429	0.00525837	2.38549	down	TCONS_00006753
p2723	0.539741	0.0034837	7.48863	down	ENST00000534165.1
p12897	0.627267	0.0319017	2.29905	down	ENST00000514752.1
p13669	0.552429	0.0044074	6.20318	down	ENST00000508829.1
p3986	0.635046	0.0403539	3.19452	down	ENST00000444319.1
p35163_v4	0.632644	0.0354256	2.80718	down	ENST00000511014.2
p7663	0.640398	0.0453285	3.18157	down	ENST00000583436.1
p13074	0.639774	0.0450672	4.7992	down	ENST00000514105.2
p7159	0.63568	0.0412963	3.06403	down	ENST00000574460.1
p11809	0.527187	0.00143256	2.96939	down	ENST00000478366.1
p4994	0.620984	0.0252284	3.28483	down	ENST00000455286.1
p10221	0.527187	0.000369884	3.61872	down	ENST00000438070.1
p26785	0.603956	0.0181396	3.96281	down	HIT000648531
p19901	0.641739	0.04665	2.18902	down	TCONS_00024672
