# Supplementary material for: lnc-REG3G-3-1/miR-215-3p Promotes Brain Metastasis of Lung Adenocarcinoma by Regulating Leptin and SLC2A5
Source: Front Oncol. 2020 Aug 12;10:1344. doi: 10.3389/fonc.2020.01344 (PMC7434858; doi:10.3389/fonc.2020.01344)
Supplement: Supplementary file 8 [file Table_8.XLS]

## Sheet: Sheet1
ProbeName	p (Corr)	p	FC (abs)	Regulation	GeneSymbol	Description
A_23_P116653	0.562853	0.00570849	2.0151	up	BCL2L14	Homo sapiens BCL2-like 14 (apoptosis facilitator) (BCL2L14), transcript variant 1, mRNA [NM_138722]
A_33_P3255075	0.587775	0.0077439	2.76601	up	CASP10	Homo sapiens caspase 10, apoptosis-related cysteine peptidase (CASP10), transcript variant 2, mRNA [NM_032974]
A_33_P3278053	0.627646	0.0334899	6.2421	up	MYBPC1	Homo sapiens myosin binding protein C, slow type (MYBPC1), transcript variant 10, mRNA [NM_001254723]
A_33_P3215367	0.620984	0.0261256	2.00233	up		Homo sapiens cDNA FLJ44850 fis, clone BRACE3051722. [AK126800]
A_33_P3336696	0.627267	0.032729	2.34157	up	ND4L	mitochondrially encoded NADH dehydrogenase 4L [Source:HGNC Symbol;Acc:HGNC:7460] [ENST00000361335]
A_32_P347617	0.619803	0.0235761	2.01572	up	APOBEC3H	Homo sapiens apolipoprotein B mRNA editing enzyme, catalytic polypeptide-like 3H (APOBEC3H), transcript variant SV-183, mRNA [NM_181773]
A_33_P3867534	0.594388	0.0158614	2.03098	up	MCM10	Homo sapiens minichromosome maintenance complex component 10 (MCM10), transcript variant 1, mRNA [NM_182751]
A_24_P551842	0.594388	0.0146578	2.07349	up	CYTB	mitochondrially encoded cytochrome b [Source:HGNC Symbol;Acc:HGNC:7427] [ENST00000361789]
A_33_P3410700	0.594388	0.0136754	2.1835	up	ATP8	mitochondrially encoded ATP synthase 8 [Source:HGNC Symbol;Acc:HGNC:7415] [ENST00000361851]
A_24_P219114	0.634618	0.0384759	2.4607	up	SEL1L	Homo sapiens sel-1 suppressor of lin-12-like (C. elegans) (SEL1L), transcript variant 1, mRNA [NM_005065]
A_23_P154217	0.620984	0.0240597	2.91669	up	ITGB6	Homo sapiens integrin, beta 6 (ITGB6), transcript variant 1, mRNA [NM_000888]
A_24_P282547	0.546474	0.00365261	2.5912	up	CFHR4	Homo sapiens complement factor H-related 4 (CFHR4), transcript variant 3, mRNA [NM_006684]
A_21_P0000059	0.532365	0.00272459	2.27977	up	APOBEC3H	Homo sapiens apolipoprotein B mRNA editing enzyme, catalytic polypeptide-like 3H (APOBEC3H), transcript variant SV-154, mRNA [NM_001166004]
A_24_P289648	0.594388	0.0146342	2.47468	up	HFE	Homo sapiens hemochromatosis (HFE), transcript variant 11, mRNA [NM_139011]
A_33_P3273767	0.627267	0.0329404	2.10333	up
A_33_P3371553	0.594388	0.0157564	2.62433	up	TBC1D22A-AS1	Homo sapiens TBC1D22A antisense RNA 1 (TBC1D22A-AS1), long non-coding RNA [NR_122047]
A_21_P0009272	0.594388	0.013535	2.07172	up	LOC101928343	PREDICTED: Homo sapiens uncharacterized LOC101928343 (LOC101928343), transcript variant X3, misc_RNA [XR_424867]
A_21_P0000947	0.538104	0.00340302	2.2753	up	lnc-CA6-1	AGENCOURT_10396508 NIH_MGC_141 Homo sapiens cDNA clone IMAGE:6605580 5', mRNA sequence [BU566406]
A_23_P33875	0.60606	0.0196978	2.16657	up	SSX4B	Homo sapiens synovial sarcoma, X breakpoint 4B (SSX4B), transcript variant 1, mRNA [NM_001034832]
A_23_P30693	0.647666	0.0499978	2.40422	up	PLG	Homo sapiens plasminogen (PLG), transcript variant 1, mRNA [NM_000301]
A_24_P408736	0.552429	0.00465248	2.00802	up	GALNT5	Homo sapiens polypeptide N-acetylgalactosaminyltransferase 5 (GALNT5), mRNA [NM_014568]
A_23_P402751	0.604844	0.018632	2.18406	up	COX2	mitochondrially encoded cytochrome c oxidase II [Source:HGNC Symbol;Acc:HGNC:7421] [ENST00000361739]
A_21_P0011077	0.558602	0.0054955	2.00041	up	LOC101929584	Homo sapiens uncharacterized LOC101929584 (LOC101929584), transcript variant 2, long non-coding RNA [NR_120477]
A_23_P420281	0.584465	0.00711437	3.96975	down	PRKCB	Homo sapiens protein kinase C, beta (PRKCB), transcript variant 2, mRNA [NM_002738]
A_23_P51085	0.527187	0.00119231	2.37502	down	SPC25	Homo sapiens SPC25, NDC80 kinetochore complex component (SPC25), mRNA [NM_020675]
A_19_P00804489	0.552429	0.00450018	2.85417	down	lnc-SNURF-1	Homo sapiens clone DKFZp762N022 mRNA, complete sequence. [AF319524]
A_23_P144807	0.620984	0.0244107	2.7797	down	SEPT8	Homo sapiens septin 8 (SEPT8), transcript variant 1, mRNA [NM_001098811]
A_24_P194688	0.60606	0.0203146	2.00424	down	MICU3	Homo sapiens mitochondrial calcium uptake family, member 3 (MICU3), mRNA [NM_181723]
A_33_P3210492	0.594388	0.0114272	2.32326	down	C1QTNF4	Homo sapiens C1q and tumor necrosis factor related protein 4 (C1QTNF4), mRNA [NM_031909]
A_23_P95453	0.594388	0.0115947	4.1494	down	NRXN1	Homo sapiens neurexin 1 (NRXN1), transcript variant alpha1, mRNA [NM_004801]
A_33_P3275350	0.594388	0.0142961	3.90446	down	NCS1	Homo sapiens neuronal calcium sensor 1 (NCS1), transcript variant 1, mRNA [NM_014286]
A_33_P3344399	0.620984	0.0252988	2.40655	down	LRRC49	Homo sapiens leucine rich repeat containing 49 (LRRC49), transcript variant 3, mRNA [NM_001199018]
A_23_P35277	0.604818	0.0183918	3.14795	down	BRINP2	Homo sapiens bone morphogenetic protein/retinoic acid inducible neural-specific 2 (BRINP2), mRNA [NM_021165]
A_23_P422778	0.635046	0.0399342	2.2016	down	KCNQ2	Homo sapiens potassium channel, voltage gated KQT-like subfamily Q, member 2 (KCNQ2), transcript variant 3, mRNA [NM_004518]
A_23_P307563	0.646216	0.0491319	2.571	down	KALRN	Homo sapiens kalirin, RhoGEF kinase (KALRN), transcript variant 1, mRNA [NM_001024660]
A_24_P389415	0.594388	0.0122966	2.9926	down	PNMA2	Homo sapiens paraneoplastic Ma antigen 2 (PNMA2), mRNA [NM_007257]
A_21_P0012769	0.636357	0.041755	2.38897	down	LOC102724794	long intergenic non-protein coding RNA 504 [Source:HGNC Symbol;Acc:HGNC:43555] [ENST00000506292]
A_33_P3404814	0.644423	0.0481172	7.3795	down	GNAO1	Homo sapiens guanine nucleotide binding protein (G protein), alpha activating activity polypeptide O (GNAO1), transcript variant 1, mRNA [NM_020988]
A_33_P3276904	0.617291	0.0231537	3.62101	down		T cell receptor gamma variable 1 (non-functional) [Source:HGNC Symbol;Acc:HGNC:12284] [ENST00000390348]
A_23_P125717	0.61892	0.0233327	5.93381	down	NAP1L3	Homo sapiens nucleosome assembly protein 1-like 3 (NAP1L3), mRNA [NM_004538]
A_23_P205713	0.562853	0.00589358	3.12803	down	STXBP6	Homo sapiens syntaxin binding protein 6 (amisyn) (STXBP6), mRNA [NM_014178]
A_23_P22565	0.594388	0.0155295	4.29197	down	FATE1	Homo sapiens fetal and adult testis expressed 1 (FATE1), mRNA [NM_033085]
A_33_P3371514	0.594388	0.0135264	2.27022	down	IPPK	Homo sapiens inositol 1,3,4,5,6-pentakisphosphate 2-kinase (IPPK), mRNA [NM_022755]
A_33_P3289596	0.60606	0.019078	2.23136	down	EFR3B	Homo sapiens EFR3 homolog B (S. cerevisiae) (EFR3B), mRNA [NM_014971]
A_23_P145054	0.639288	0.0428009	2.48412	down	FAM162B	Homo sapiens family with sequence similarity 162, member B (FAM162B), mRNA [NM_001085480]
A_21_P0006640	0.624959	0.0295997	3.09777	down	lnc-PFKP-12	BX106593 Soares_fetal_lung_NbHL19W Homo sapiens cDNA clone IMAGp998L23694, mRNA sequence [BX106593]
A_21_P0000930	0.639288	0.0442608	2.28371	down	LOC101929757	PREDICTED: Homo sapiens uncharacterized LOC101929757 (LOC101929757), ncRNA [XR_246325]
A_24_P333857	0.632644	0.0358189	4.02152	down	SGIP1	Homo sapiens SH3-domain GRB2-like (endophilin) interacting protein 1 (SGIP1), mRNA [NM_032291]
A_24_P185854	0.640398	0.0455695	2.26938	down	DMD	Homo sapiens dystrophin (DMD), transcript variant Dp427p2, mRNA [NM_004010]
A_21_P0007952	0.644585	0.0485516	5.75679	down	LINC00333	Homo sapiens long intergenic non-protein coding RNA 333 (LINC00333), long non-coding RNA [NR_046871]
A_33_P3280796	0.639288	0.0444246	2.76362	down	LMO7	PREDICTED: Homo sapiens LIM domain 7 (LMO7), transcript variant X22, mRNA [XM_005266396]
A_23_P148879	0.627577	0.0332605	4.68824	down	ATP1A2	Homo sapiens ATPase, Na+/K+ transporting, alpha 2 polypeptide (ATP1A2), mRNA [NM_000702]
A_32_P305020	0.639774	0.0449741	7.01458	down	GNG4	Homo sapiens guanine nucleotide binding protein (G protein), gamma 4 (GNG4), transcript variant 1, mRNA [NM_001098722]
A_33_P3220827	0.643398	0.0478052	2.05469	down	PEA15	Homo sapiens phosphoprotein enriched in astrocytes 15 (PEA15), transcript variant 1, mRNA [NM_001297576]
A_23_P110882	0.635046	0.0396386	2.28958	down	TSPYL4	Homo sapiens TSPY-like 4 (TSPYL4), mRNA [NM_021648]
A_32_P310335	0.616624	0.0225479	2.24252	down	JAM2	Homo sapiens junctional adhesion molecule 2 (JAM2), transcript variant 1, mRNA [NM_021219]
A_24_P381844	0.620984	0.0269585	3.41377	down	GRIN2A	Homo sapiens glutamate receptor, ionotropic, N-methyl D-aspartate 2A (GRIN2A), transcript variant 2, mRNA [NM_000833]
A_23_P139965	0.530614	0.00205412	2.41452	down	SERP2	Homo sapiens stress-associated endoplasmic reticulum protein family member 2 (SERP2), mRNA [NM_001010897]
A_23_P18123	0.594388	0.0152344	2.12828	down	NLGN1	Homo sapiens neuroligin 1 (NLGN1), mRNA [NM_014932]
A_23_P358410	0.620984	0.0263657	2.71287	down	SRGAP3	Homo sapiens SLIT-ROBO Rho GTPase activating protein 3 (SRGAP3), transcript variant 1, mRNA [NM_014850]
A_23_P111919	0.635046	0.0402585	3.96993	down	PURG	Homo sapiens purine-rich element binding protein G (PURG), transcript variant A, mRNA [NM_013357]
A_33_P3413355	0.604844	0.018688	2.28265	down	CHST1	Homo sapiens carbohydrate (keratan sulfate Gal-6) sulfotransferase 1 (CHST1), mRNA [NM_003654]
A_33_P3341299	0.620984	0.0257978	2.07242	down	CACNG4	Homo sapiens calcium channel, voltage-dependent, gamma subunit 4 (CACNG4), mRNA [NM_014405]
A_33_P3369153	0.552429	0.00507159	2.62074	down	KIF3C	Homo sapiens kinesin family member 3C (KIF3C), mRNA [NM_002254]
A_33_P3389842	0.594388	0.0163598	2.57144	down	PROM1	Homo sapiens prominin 1 (PROM1), transcript variant 6, mRNA [NM_001145850]
A_23_P159952	0.620984	0.0260477	6.1957	down	BEX1	Homo sapiens brain expressed, X-linked 1 (BEX1), mRNA [NM_018476]
A_24_P279489	0.639288	0.0435639	2.08932	down	VPS53	Homo sapiens vacuolar protein sorting 53 homolog (S. cerevisiae) (VPS53), transcript variant 1, mRNA [NM_001128159]
A_23_P98205	0.604844	0.0184543	2.78467	down	CHST1	Homo sapiens carbohydrate (keratan sulfate Gal-6) sulfotransferase 1 (CHST1), mRNA [NM_003654]
A_23_P170888	0.63568	0.0409242	2.02892	down	DPP6	Homo sapiens dipeptidyl-peptidase 6 (DPP6), transcript variant 3, mRNA [NM_001039350]
A_33_P3215883	0.644706	0.0487952	2.32946	down	FLT1	Homo sapiens fms-related tyrosine kinase 1 (FLT1), transcript variant 1, mRNA [NM_002019]
A_33_P3800734	0.594284	0.0101415	2.03542	down	RYR3	Homo sapiens ryanodine receptor 3 (RYR3), transcript variant 1, mRNA [NM_001036]
A_33_P3210663	0.527187	8.57116e-05	8.72657	down	SNAP91	Homo sapiens synaptosomal-associated protein, 91kDa (SNAP91), transcript variant 5, mRNA [NM_001242794]
A_23_P301021	0.594388	0.0137564	5.52644	down	ASTN1	Homo sapiens astrotactin 1 (ASTN1), transcript variant 1, mRNA [NM_004319]
A_33_P3409090	0.620984	0.0248306	3.2757	down	CNTN1	Homo sapiens contactin 1 (CNTN1), transcript variant 4, mRNA [NM_001256064]
A_33_P3216458	0.532365	0.00303356	2.54675	down	ADAM23	Homo sapiens ADAM metallopeptidase domain 23 (ADAM23), mRNA [NM_003812]
A_23_P156907	0.627646	0.0337364	2.50468	down	SOBP	Homo sapiens sine oculis binding protein homolog (Drosophila) (SOBP), mRNA [NM_018013]
A_33_P3400673	0.594388	0.0145955	4.71334	down	OR6C1	Homo sapiens olfactory receptor, family 6, subfamily C, member 1 (OR6C1), mRNA [NM_001005182]
A_33_P3395859	0.627267	0.0321525	2.34966	down	C19orf84	Homo sapiens chromosome 19 open reading frame 84 (C19orf84), transcript variant 1, mRNA [NM_001193623]
A_23_P303072	0.594388	0.011591	12.6697	down	GRIA1	Homo sapiens glutamate receptor, ionotropic, AMPA 1 (GRIA1), transcript variant 1, mRNA [NM_000827]
A_23_P125495	0.632644	0.0367499	12.3442	down	CDR1	Homo sapiens cerebellar degeneration-related protein 1, 34kDa (CDR1), mRNA [NM_004065]
A_23_P146849	0.592754	0.00948999	2.7384	down	APBA2	Homo sapiens amyloid beta (A4) precursor protein-binding, family A, member 2 (APBA2), transcript variant 1, mRNA [NM_005503]
A_21_P0013336	0.635046	0.0398774	2.30685	down	XLOC_l2_013921	BROAD Institute lincRNA (XLOC_l2_013921), lincRNA [TCONS_l2_00026747]
A_21_P0013626	0.640755	0.0457184	2.05851	down	CCL27	chemokine (C-C motif) ligand 27 [Source:HGNC Symbol;Acc:HGNC:10626] [ENST00000557161]
A_23_P163455	0.620984	0.0268987	2.91202	down	MAP1A	Homo sapiens microtubule-associated protein 1A (MAP1A), mRNA [NM_002373]
A_33_P3392391	0.627646	0.0334444	2.29387	down	CPT1C	Homo sapiens carnitine palmitoyltransferase 1C (CPT1C), transcript variant 3, mRNA [NM_001199752]
A_23_P94517	0.532442	0.00313816	2.37267	down	BRINP1	Homo sapiens bone morphogenetic protein/retinoic acid inducible neural-specific 1 (BRINP1), mRNA [NM_014618]
A_23_P340617	0.527187	0.000513347	7.36861	down	GRIA2	Homo sapiens glutamate receptor, ionotropic, AMPA 2 (GRIA2), transcript variant 1, mRNA [NM_000826]
A_23_P314145	0.552429	0.00518502	2.14797	down	UST	Homo sapiens uronyl-2-sulfotransferase (UST), mRNA [NM_005715]
A_23_P380754	0.635046	0.0395357	3.82893	down	PRSS1	Homo sapiens protease, serine, 1 (trypsin 1) (PRSS1), mRNA [NM_002769]
A_23_P417891	0.60606	0.0198089	2.65975	down	ARHGEF7	Homo sapiens Rho guanine nucleotide exchange factor (GEF) 7 (ARHGEF7), transcript variant 2, mRNA [NM_145735]
A_33_P3316118	0.583186	0.00700093	4.16814	down	SNAP91	Homo sapiens synaptosomal-associated protein, 91kDa (SNAP91), transcript variant 6, mRNA [NM_001256717]
A_23_P150394	0.594388	0.0117201	2.41058	down	FXYD6	Homo sapiens FXYD domain containing ion transport regulator 6 (FXYD6), transcript variant 1, mRNA [NM_022003]
A_19_P00319347	0.627267	0.0321553	3.03189	down		ta60d10.x1 Soares_total_fetus_Nb2HF8_9w Homo sapiens cDNA clone IMAGE:2048467 3', mRNA sequence [AI374662]
A_33_P3347872	0.624959	0.0298601	3.8956	down	LOC100128727	Homo sapiens cDNA FLJ42406 fis, clone ASTRO3000482. [AK124397]
A_24_P410952	0.624959	0.0291097	2.21535	down	PEA15	Homo sapiens phosphoprotein enriched in astrocytes 15 (PEA15), transcript variant 2, mRNA [NM_003768]
A_21_P0008241	0.619803	0.0235037	3.52354	down	lnc-SLITRK5-2	tt27c02.x1 NCI_CGAP_GC6 Homo sapiens cDNA clone IMAGE:2241986 3', mRNA sequence [AI655346]
A_23_P62081	0.594388	0.0128746	2.62825	down	SCG5	Homo sapiens secretogranin V (7B2 protein) (SCG5), transcript variant 2, mRNA [NM_003020]
A_23_P203439	0.627267	0.0318727	5.55049	down	KCNC1	Homo sapiens potassium channel, voltage gated Shaw related subfamily C, member 1 (KCNC1), transcript variant 2, mRNA [NM_004976]
A_24_P16833	0.633581	0.037901	6.82848	down	FAT3	Homo sapiens FAT atypical cadherin 3 (FAT3), mRNA [NM_001008781]
A_33_P3414967	0.594388	0.0116133	4.11183	down	SNTG1	Homo sapiens syntrophin, gamma 1 (SNTG1), transcript variant 1, mRNA [NM_018967]
A_23_P155123	0.594388	0.011361	2.2074	down	CYP2D6	Homo sapiens cytochrome P450, family 2, subfamily D, polypeptide 6 (CYP2D6), transcript variant 1, mRNA [NM_000106]
A_33_P3268487	0.620984	0.0253774	2.87276	down	ABAT	Homo sapiens 4-aminobutyrate aminotransferase (ABAT), transcript variant 2, mRNA [NM_000663]
A_23_P25445	0.646362	0.0495261	3.37274	down	FAM186B	Homo sapiens family with sequence similarity 186, member B (FAM186B), transcript variant 1, mRNA [NM_032130]
A_23_P32165	0.641739	0.0466348	2.60899	down	LHX2	Homo sapiens LIM homeobox 2 (LHX2), mRNA [NM_004789]
A_33_P3369133	0.642306	0.0473261	4.36869	down	LOC102723367	PREDICTED: Homo sapiens uncharacterized LOC102723367 (LOC102723367), mRNA [XM_006711705]
A_33_P3227676	0.594388	0.011542	2.70811	down	C2orf72	Homo sapiens chromosome 2 open reading frame 72 (C2orf72), mRNA [NM_001144994]
A_24_P140569	0.552429	0.00400661	2.74719	down	LRRTM2	Homo sapiens leucine rich repeat transmembrane neuronal 2 (LRRTM2), mRNA [NM_015564]
A_33_P3359771	0.639774	0.0450572	4.57983	down	ATP1A2	Homo sapiens ATPase, Na+/K+ transporting, alpha 2 polypeptide (ATP1A2), mRNA [NM_000702]
A_23_P310086	0.591697	0.00856025	2.19344	down	BEND6	Homo sapiens BEN domain containing 6 (BEND6), mRNA [NM_152731]
A_23_P116868	0.573683	0.00669132	4.34692	down	SLCO1C1	Homo sapiens solute carrier organic anion transporter family, member 1C1 (SLCO1C1), transcript variant 2, mRNA [NM_017435]
A_24_P143171	0.594388	0.0139331	2.18152	down	TMEM47	Homo sapiens transmembrane protein 47 (TMEM47), mRNA [NM_031442]
A_33_P3316899	0.634961	0.0387808	2.26631	down	RALYL	Homo sapiens RALY RNA binding protein-like (RALYL), transcript variant 3, mRNA [NM_173848]
A_32_P134007	0.639288	0.0432911	2.87097	down	XKR4	Homo sapiens XK, Kell blood group complex subunit-related family, member 4 (XKR4), mRNA [NM_052898]
A_33_P3801477	0.58881	0.00794324	2.66172	down	SNORA37	QV4-LT0016-090200-100-b12 LT0016 Homo sapiens cDNA, mRNA sequence [AW835571]
A_33_P3261947	0.573683	0.00659001	3.43112	down	SNTG1	Homo sapiens syntrophin, gamma 1 (SNTG1), transcript variant 1, mRNA [NM_018967]
A_21_P0001701	0.594388	0.0114975	2.51724	down
A_32_P78101	0.627646	0.0334045	2.17602	down	IGSF21	Homo sapiens immunoglobin superfamily, member 21 (IGSF21), mRNA [NM_032880]
A_33_P3365167	0.639288	0.0437707	2.45354	down	NOS1	Homo sapiens nitric oxide synthase 1 (neuronal) (NOS1), transcript variant 2, mRNA [NM_001204218]
A_23_P21560	0.624959	0.0308252	2.02293	down	FAM49A	Homo sapiens family with sequence similarity 49, member A (FAM49A), mRNA [NM_030797]
A_24_P358554	0.617291	0.0229468	2.68182	down	BCAN	Homo sapiens brevican (BCAN), transcript variant 2, mRNA [NM_198427]
A_23_P129174	0.646362	0.0496201	2.05032	down	LRRC49	Homo sapiens leucine rich repeat containing 49 (LRRC49), transcript variant 2, mRNA [NM_017691]
A_23_P13740	0.641541	0.0460477	5.1229	down	NAV3	Homo sapiens neuron navigator 3 (NAV3), transcript variant 2, mRNA [NM_014903]
A_33_P3212302	0.624959	0.0294159	2.93833	down	LZTS1	Homo sapiens leucine zipper, putative tumor suppressor 1 (LZTS1), mRNA [NM_021020]
A_24_P210569	0.624959	0.0291922	5.0619	down	SCG3	Homo sapiens secretogranin III (SCG3), transcript variant 1, mRNA [NM_013243]
A_23_P127267	0.642306	0.0470308	5.87781	down	LGI1	Homo sapiens leucine-rich, glioma inactivated 1 (LGI1), mRNA [NM_005097]
A_23_P136310	0.604818	0.0184167	2.03141	down	TRPM3	Homo sapiens transient receptor potential cation channel, subfamily M, member 3 (TRPM3), transcript variant 9, mRNA [NM_001007471]
A_23_P379692	0.616624	0.0225184	3.11082	down	C14orf178	Homo sapiens chromosome 14 open reading frame 178 (C14orf178), transcript variant 1, mRNA [NM_174943]
A_24_P249253	0.594284	0.00988236	2.04394	down	LMOD2	Homo sapiens leiomodin 2 (cardiac) (LMOD2), mRNA [NM_207163]
A_33_P3469658	0.594388	0.0158511	2.28831	down	LOC284570	Homo sapiens, clone IMAGE:4941949, mRNA. [BC040156]
A_32_P79434	0.594388	0.0107595	2.43342	down	PTPRN2	Homo sapiens protein tyrosine phosphatase, receptor type, N polypeptide 2 (PTPRN2), transcript variant 1, mRNA [NM_002847]
A_21_P0012968	0.598634	0.0172446	2.19531	down	LOC100996325	Homo sapiens uncharacterized LOC100996325 (LOC100996325), long non-coding RNA [NR_103444]
A_23_P407583	0.573683	0.00623006	4.93487	down	PEG3	Homo sapiens paternally expressed 3 (PEG3), transcript variant 1, mRNA [NM_006210]
A_32_P58614	0.594388	0.0153524	2.26628	down	KIAA1377	Homo sapiens KIAA1377 (KIAA1377), mRNA [NM_020802]
A_23_P304356	0.62498	0.0310204	2.62026	down	CLEC5A	Homo sapiens C-type lectin domain family 5, member A (CLEC5A), transcript variant 1, mRNA [NM_013252]
A_23_P23346	0.644706	0.0487456	3.06612	down	MLLT11	Homo sapiens myeloid/lymphoid or mixed-lineage leukemia (trithorax homolog, Drosophila); translocated to, 11 (MLLT11), mRNA [NM_006818]
A_21_P0014024	0.620984	0.0259583	2.20892	down	SATB1-AS1	Homo sapiens SATB1 antisense RNA 1 (SATB1-AS1), long non-coding RNA [NR_125803]
A_24_P313186	0.635421	0.0405222	2.10877	down	CALM1	Homo sapiens calmodulin 1 (phosphorylase kinase, delta) (CALM1), mRNA [NM_006888]
A_33_P3216746	0.594388	0.0123444	2.33324	down	LPHN3	Homo sapiens latrophilin 3 (LPHN3), mRNA [NM_015236]
A_33_P3273684	0.623836	0.0278925	4.70416	down	NRXN1	Homo sapiens neurexin 1 (NRXN1), transcript variant alpha2, mRNA [NM_001135659]
A_23_P62881	0.624959	0.0293193	3.23529	down	SGIP1	Homo sapiens SH3-domain GRB2-like (endophilin) interacting protein 1 (SGIP1), mRNA [NM_032291]
A_24_P342632	0.632644	0.0351594	5.44555	down	AK5	Homo sapiens adenylate kinase 5 (AK5), transcript variant 1, mRNA [NM_174858]
A_33_P3248008	0.641541	0.0460141	7.13389	down	LOC100652807	PREDICTED: Homo sapiens putative uncharacterized protein C3orf53-like (LOC100652807), mRNA [XM_003403510]
A_23_P500410	0.598634	0.0172518	5.14572	down	ATP6V1G2	Homo sapiens ATPase, H+ transporting, lysosomal 13kDa, V1 subunit G2 (ATP6V1G2), transcript variant 1, mRNA [NM_130463]
A_23_P56787	0.527187	0.00121099	6.95304	down	CNTNAP5	Homo sapiens contactin associated protein-like 5 (CNTNAP5), mRNA [NM_130773]
A_23_P421436	0.624959	0.0298424	6.94329	down	ADD2	Homo sapiens adducin 2 (beta) (ADD2), transcript variant 4, mRNA [NM_017488]
A_23_P167121	0.639288	0.043987	2.85835	down	GABRA2	Homo sapiens gamma-aminobutyric acid (GABA) A receptor, alpha 2 (GABRA2), transcript variant 1, mRNA [NM_000807]
A_32_P141969	0.620984	0.0269645	4.28722	down	NTRK3	neurotrophic tyrosine kinase, receptor, type 3 [Source:HGNC Symbol;Acc:HGNC:8033] [ENST00000394480]
A_33_P3745164	0.620984	0.0255607	4.55814	down	CADM2	Homo sapiens cell adhesion molecule 2 (CADM2), transcript variant 1, mRNA [NM_001167674]
A_32_P199429	0.616855	0.0226356	6.36325	down	NCAM2	neural cell adhesion molecule 2 [Source:HGNC Symbol;Acc:HGNC:7657] [ENST00000400546]
A_33_P3393088	0.620984	0.02464	2.18104	down	RAB6C-AS1	RAB6C antisense RNA 1 [Source:HGNC Symbol;Acc:HGNC:49278] [ENST00000624615]
A_23_P140290	0.60606	0.0193932	5.10266	down	RTN1	Homo sapiens reticulon 1 (RTN1), transcript variant 1, mRNA [NM_021136]
A_32_P76137	0.594388	0.0134089	2.04661	down		immunoglobulin kappa variable 6-21 (non-functional) [Source:HGNC Symbol;Acc:HGNC:5836] [ENST00000390256]
A_33_P3408420	0.641227	0.0459311	3.878	down	MDGA2	Homo sapiens MAM domain containing glycosylphosphatidylinositol anchor 2 (MDGA2), transcript variant 1, mRNA [NM_001113498]
A_24_P343559	0.594388	0.014	3.44069	down	NTRK2	Homo sapiens neurotrophic tyrosine kinase, receptor, type 2 (NTRK2), transcript variant a, mRNA [NM_006180]
A_32_P202759	0.632644	0.0352854	2.41929	down	FAM171B	Homo sapiens family with sequence similarity 171, member B (FAM171B), mRNA [NM_177454]
A_33_P3274514	0.58881	0.00812794	2.1657	down		T cell receptor alpha variable 16 [Source:HGNC Symbol;Acc:HGNC:12112] [ENST00000390444]
A_23_P331049	0.591697	0.00876868	2.09607	down	DPYSL4	Homo sapiens dihydropyrimidinase-like 4 (DPYSL4), mRNA [NM_006426]
A_21_P0004744	0.552429	0.00512086	2.00171	down
A_23_P22364	0.637814	0.0421569	3.20555	down	GRM7	Homo sapiens glutamate receptor, metabotropic 7 (GRM7), transcript variant 1, mRNA [NM_000844]
A_32_P69368	0.63568	0.0412876	2.04568	down	ID2	Homo sapiens inhibitor of DNA binding 2, dominant negative helix-loop-helix protein (ID2), mRNA [NM_002166]
A_23_P356677	0.612959	0.0218678	3.47713	down	PDE10A	Homo sapiens phosphodiesterase 10A (PDE10A), transcript variant 1, mRNA [NM_001130690]
A_21_P0013150	0.633581	0.0377559	4.21668	down	LOC100422737
A_23_P48327	0.640398	0.0454723	3.86298	down	KCTD4	Homo sapiens potassium channel tetramerization domain containing 4 (KCTD4), mRNA [NM_198404]
A_19_P00811348	0.645484	0.0489868	3.90155	down	lnc-SNURF-1	LNCipedia lincRNA (lnc-SNURF-1), lincRNA [lnc-SNURF-1:3]
A_33_P3421209	0.632644	0.0355331	2.52711	down	FMN2	Homo sapiens formin 2 (FMN2), mRNA [NM_020066]
A_21_P0002594	0.632644	0.0347131	3.29909	down	lnc-CRIPT-1	LNCipedia lincRNA (lnc-CRIPT-1), lincRNA [lnc-CRIPT-1:2]
A_32_P138032	0.627267	0.0324423	6.03661	down	C1orf61	Homo sapiens chromosome 1 open reading frame 61 (C1orf61), mRNA [NM_006365]
A_33_P3279847	0.620984	0.0238786	2.06365	down	RAET1E	Homo sapiens retinoic acid early transcript 1E (RAET1E), transcript variant 1, mRNA [NM_139165]
A_33_P3226832	0.616855	0.0226685	2.08813	down	F3	Homo sapiens coagulation factor III (thromboplastin, tissue factor) (F3), transcript variant 1, mRNA [NM_001993]
A_33_P3362536	0.594388	0.0122005	4.58364	down		Homo sapiens PRO2160 mRNA, complete cds. [AF119863]
A_23_P205900	0.60035	0.017537	3.38855	down	NTRK3	Homo sapiens neurotrophic tyrosine kinase, receptor, type 3 (NTRK3), transcript variant 1, mRNA [NM_001012338]
A_23_P365738	0.594388	0.0162687	4.49565	down	ARC	Homo sapiens activity-regulated cytoskeleton-associated protein (ARC), mRNA [NM_015193]
A_23_P408376	0.527187	0.0004905	2.14475	down	HSPA12A	Homo sapiens heat shock 70kDa protein 12A (HSPA12A), mRNA [NM_025015]
A_21_P0001519	0.632644	0.0360879	4.72256	down	lnc-ELTD1-2	Q5KU34_HUMAN (Q5KU34) KPG_003 protein, partial (15%) [THC2622712]
A_23_P302060	0.594388	0.0152031	4.49588	down	IFNE	Homo sapiens interferon, epsilon (IFNE), mRNA [NM_176891]
A_19_P00813085	0.608975	0.0208096	5.14383	down	lnc-SNURF-1	LNCipedia lincRNA (lnc-SNURF-1), lincRNA [lnc-SNURF-1:8]
A_24_P60268	0.639288	0.0438658	5.75705	down	LRRTM4	Homo sapiens leucine rich repeat transmembrane neuronal 4 (LRRTM4), transcript variant 2, mRNA [NM_024993]
A_23_P326319	0.642306	0.0475165	2.22956	down	C16orf45	Homo sapiens chromosome 16 open reading frame 45 (C16orf45), transcript variant 1, mRNA [NM_033201]
A_23_P329353	0.627267	0.0329932	3.24961	down	CNRIP1	Homo sapiens cannabinoid receptor interacting protein 1 (CNRIP1), transcript variant CRIP1a, mRNA [NM_015463]
A_24_P236251	0.60606	0.0203103	3.86213	down	DLK1	Homo sapiens delta-like 1 homolog (Drosophila) (DLK1), mRNA [NM_003836]
A_24_P117954	0.646336	0.0492893	2.21319	down	INO80C	Homo sapiens INO80 complex subunit C (INO80C), transcript variant 2, mRNA [NM_194281]
A_23_P168306	0.632644	0.034995	4.40588	down	WASF1	Homo sapiens WAS protein family, member 1 (WASF1), transcript variant 1, mRNA [NM_003931]
A_33_P3366195	0.620984	0.0267524	2.82688	down	ARNT2	Homo sapiens aryl-hydrocarbon receptor nuclear translocator 2 (ARNT2), mRNA [NM_014862]
A_23_P4545	0.627267	0.0319833	3.91504	down	MRO	Homo sapiens maestro (MRO), transcript variant 1, mRNA [NM_031939]
