# Supplementary material for: lnc-REG3G-3-1/miR-215-3p Promotes Brain Metastasis of Lung Adenocarcinoma by Regulating Leptin and SLC2A5
Source: Front Oncol. 2020 Aug 12;10:1344. doi: 10.3389/fonc.2020.01344 (PMC7434858; doi:10.3389/fonc.2020.01344)
Supplement: Supplementary file 9 [file Table_9.XLS]

## Sheet: lncRNA差异列表
Conventional screening criteria for differential genes are as follows: FC (abs) is more than 2.0 times, and the greater the multiple of FC (abs) value, the greater the difference between the two samples.If the biological repeat ≥3 times, the screening criteria are: FC (abs) is more than 2.0 times, and p≤0.05. The greater the multiple of FC (abs) value, the greater the difference between the two s…
ProbeName	p (Corr)	p	FC (abs)	Regulation	2002C:gProcessedSignal(raw)	T-1:gProcessedSignal(raw)	T-2:gProcessedSignal(raw)	T-3:gProcessedSignal(raw)	1201C:gProcessedSignal(raw)	1703C:gProcessedSignal(raw)	1101C:gProcessedSignal(raw)	0801C:gProcessedSignal(raw)	2002C:gProcessedSignal(normalized)	T-1:gProcessedSignal(normalized)	T-2:gProcessedSignal(normalized)	T-3:gProcessedSignal(normalized)	1201C:gProcessedSignal(normalized)	1703C:gProcessedSignal(normalized)	1101C:gProcessedSignal(normalized)	0801C:gProcessedSignal(normalized)	2002C:gFEFlags	T-1:gFEFlags	T-2:gFEFlags	T-3:gFEFlags	1201C:gFEFlags	1703C:gFEFlags	1101C:gFEFlags	0801C:gFEFlags	ControlType	lncRNA_ProbeName	Probe Sequence	lncRNA ID	Chromosome	Strand	Start	End	exoncount	exonstart	exonend	gene	description	alias	known lncRNA name	class	database	Sense	Intronic	Bidirectional	Intergenic(10k)
p16462	0.999988	0.0197881	2.01313	up	32.6051	265.013	172.436	97.6466	42.6195	58.2262	41.3601	66.1234	5.70407	7.39317	6.86866	6.30068	5.4118	6.38475	5.69117	6.03187	Not Detected	Detected	Detected	Detected	Detected	Detected	Not Detected	Detected	0	p16462	TTTGTGTGAGAAGTTGAAGACCTGCTGTAACACATCATAGAGGAAAGACATAGCCTGGGC	ENST00000304425.3	9	-	21455640	21559668	4	21455640,21476897,21477167,21559487,	21455943,21477034,21477291,21559668,	ENSG00000171889.3	gene_id "ENSG00000171889.3"; transcript_id "ENST00000304425.3"; gene_type "processed_transcript"; gene_status "NOVEL"; gene_name "MIR31HG"; transcript_type "processed_transcript"; transcript_status "KNOWN"; transcript_name "MIR31HG-001"; level 2; tag "basic"; havana_gene "OTTHUMG00000019681.1"; havana_transcript "OTTHUMT00000051910.1";	LIT3436;CombinedLit_244_745	MIR31HG	Antisense	ENSEMBL	ENST00000448696
p9866	0.999988	0.027681	2.16975	up	32.016	90.3867	42.3925	58.2054	23.801	21.4228	45.9667	29.0093	5.29439	6.50238	5.32886	6.08996	4.26556	4.69711	5.4352	4.58876	Not Detected	Detected	Detected	Detected	Detected	Not Detected	Not Detected	Not Detected	0	p9866	CACCAACCATTCCCAGCTGAACTGTATCCATGAGAATAAATTATTGTGGTTTTTCAGGCA	ENST00000439259.1	2	+	78315855	78354932	6	78315855,78320642,78321762,78334165,78339025,78354624,	78315917,78320792,78321902,78334377,78339256,78354932,	ENSG00000229494.1	gene_id "ENSG00000229494.1"; transcript_id "ENST00000439259.1"; gene_type "lincRNA"; gene_status "NOVEL"; gene_name "AC012494.1"; transcript_type "lincRNA"; transcript_status "KNOWN"; transcript_name "AC012494.1-001"; level 2; tag "mRNA_start_NF"; tag "basic"; havana_gene "OTTHUMG00000152846.1"; havana_transcript "OTTHUMT00000328255.1";	ENCODE_516_1103;TCONS_00002942;XLOC_001543		Intergenic	ENSEMBL
p6431	0.999988	0.0287368	2.0145	down	50.2487	11.6556	13.5793	10.6734	66.7817	120.261	64.7097	141.1	5.31181	4.37149	4.86717	4.72239	5.13277	6.41611	5.34782	6.11199	Detected	Not Detected	Not Detected	Not Detected	Detected	Detected	Detected	Detected	0	p6431	GGAAGGAAGCAGCAAGCATTGTTTAAAAATATCTTCCTTCTTTTGCATTTTTTCTCTTCG	ENST00000576365.1	16	+	55572111	55575939	1	55572111,	55575939,	ENSG00000261997.1	gene_id "ENSG00000261997.1"; transcript_id "ENST00000576365.1"; gene_type "lincRNA"; gene_status "NOVEL"; gene_name "RP11-212I21.4"; transcript_type "lincRNA"; transcript_status "KNOWN"; transcript_name "RP11-212I21.4-001"; level 2; tag "basic"; havana_gene "OTTHUMG00000177970.1"; havana_transcript "OTTHUMT00000440031.1";	ENST00000576365.1		Intergenic	ENSEMBL		ENST00000262134, ENST00000262134
RNA96022|RNS_1104_82	0.999988	0.0142246	2.05747	down	98.0732	11.2647	26.2145	20.6839	179.218	78.881	109.681	132.299	6.22387	4.42886	5.61202	5.47695	6.57774	5.95737	6.17187	6.13657	Detected	Not Detected	Not Detected	Detected	Detected	Detected	Detected	Detected	0	RNA96022|RNS_1104_82	GGGGCATGAATGCCAAAGTAAAGGATTTCCTGATTGAAATTTGCTATTTATTAACCTTGT	RNA96022|RNS_1104_82													http://research.imb.uq.edu.au/rnadb/NoncodingRNASearchV2.zip
p3038	0.999988	0.0151421	2.10852	down	43.9527	18.0344	43.155	17.0516	83.762	66.9461	82.9705	124.411	5.5726	4.5348	5.64926	4.64426	5.87571	6.09844	6.13268	6.41562	Not Detected	Not Detected	Detected	Not Detected	Detected	Detected	Detected	Detected	0	p3038	AAACAATGAATGACAGGCCAGCAAGCGCTGATTTCATGCTTTGTGTGGTCAGGATGATGT	ENST00000543559.1	12	-	2712515	2716606	2	2712515,2716586,	2712939,2716606,	ENSG00000256769.1	gene_id "ENSG00000256769.1"; transcript_id "ENST00000543559.1"; gene_type "antisense"; gene_status "NOVEL"; gene_name "CACNA1C-AS3"; transcript_type "antisense"; transcript_status "KNOWN"; transcript_name "CACNA1C-AS3-001"; level 2; tag "dotter_confirmed"; tag "basic"; havana_gene "OTTHUMG00000168137.1"; havana_transcript "OTTHUMT00000398344.1";	ENST00000543559.1	CACNA1C-AS3	Antisense	ENSEMBL
p16719	0.999988	0.0368292	2.28701	down	49.0324	33.4619	8.86327	21.1062	116.617	50.3972	36.4861	86.132	5.70384	5.23856	3.6106	4.73792	6.30999	5.69337	5.02929	5.87597	Detected	Not Detected	Not Detected	Not Detected	Detected	Detected	Not Detected	Not Detected	0	p16719	TCCCACATTCATTCTTCAGAATAACTTGGGCAAGTTCTCATGGTGAAAGTAGAGGTGCAA	ENST00000448570.1	9	+	22767173	22768315	2	22767173,22767960,	22767265,22768315,	ENSG00000224549.1	gene_id "ENSG00000224549.1"; transcript_id "ENST00000448570.1"; gene_type "lincRNA"; gene_status "NOVEL"; gene_name "RP11-370B11.3"; transcript_type "lincRNA"; transcript_status "KNOWN"; transcript_name "RP11-370B11.3-001"; level 1; tag "basic"; tag "exp_conf"; havana_gene "OTTHUMG00000019695.1"; havana_transcript "OTTHUMT00000051937.1";	ENCODE_2110_447		Intergenic	ENSEMBL
p12391	0.999988	0.0227034	2.29542	down	132.299	10.1388	13.4904	13.8997	163.061	60.4746	113.494	280.945	6.38391	4.49482	5.19613	5.32198	6.23243	5.39334	6.01337	6.99231	Detected	Not Detected	Not Detected	Not Detected	Detected	Detected	Detected	Detected	0	p12391	CTCAAGAGTTGCATCTTGGTAGCATCAATACAGAATTTAAGGATTACAGAAGATATCTCA	ENST00000515414.1	4	-	106092510	106099220	5	106092510,106092743,106093572,106098748,106099119,	106092557,106092888,106093735,106098829,106099220,	ENSG00000251586.1	gene_id "ENSG00000251586.1"; transcript_id "ENST00000515414.1"; gene_type "antisense"; gene_status "NOVEL"; gene_name "TET2-AS1"; transcript_type "antisense"; transcript_status "KNOWN"; transcript_name "TET2-AS1-001"; level 2; tag "basic"; havana_gene "OTTHUMG00000160996.1"; havana_transcript "OTTHUMT00000363316.1";	ENST00000515414.1	TET2-AS1	Antisense	ENSEMBL		ENST00000265149, ENST00000265149, ENST00000380013
p37968_v4	0.999988	0.0325879	2.67347	down	484.217	14.1347	14.5447	8.39425	157.884	309.672	492.848	184.635	7.61373	5.54185	5.83263	5.30724	5.98632	7.31608	7.80213	6.17818	Detected	Not Detected	Not Detected	Not Detected	Detected	Detected	Detected	Detected	0	p37968_v4	GCAGTGGCCTTGACATTATTGGATACAAGTAAGATCTACACTGATGATTAAATCAAATTG	ENST00000608770.1	7	-	7589734	7592071	2	7589734,7591789,	7591107,7592071,	ENSG00000272732.1	gene_id "ENSG00000272732.1"; transcript_id "ENST00000608770.1"; gene_type "lincRNA"; gene_status "NOVEL"; gene_name "RP5-1159O4.2"; transcript_type "lincRNA"; transcript_status "KNOWN"; transcript_name "RP5-1159O4.2-001"; level 2; tag "basic"; havana_gene "OTTHUMG00000186148.1"; havana_transcript "OTTHUMT00000472322.1";			Intergenic	ENSEMBL
[truncated: 5 more columns]

## Sheet: lncRNA差异列表-简化
ProbeName	p (Corr)	p	FC (abs)	Regulation	lncRNA ID
p16462	0.999988	0.0197881	2.01313	up	ENST00000304425.3
p9866	0.999988	0.027681	2.16975	up	ENST00000439259.1
p6431	0.999988	0.0287368	2.0145	down	ENST00000576365.1
RNA96022|RNS_1104_82	0.999988	0.0142246	2.05747	down	RNA96022|RNS_1104_82
p3038	0.999988	0.0151421	2.10852	down	ENST00000543559.1
p16719	0.999988	0.0368292	2.28701	down	ENST00000448570.1
p12391	0.999988	0.0227034	2.29542	down	ENST00000515414.1
p37968_v4	0.999988	0.0325879	2.67347	down	ENST00000608770.1
